# Supplementary material for: Estimating the annual risk of infection with Mycobacterium tuberculosis among adolescents in Western Kenya in preparation for TB vaccine trials
Source: BMC Infect Dis. 2019 Aug 2;19:682. doi: 10.1186/s12879-019-4314-7 (PMC6679456; doi:10.1186/s12879-019-4314-7)
Supplement: Supplementary file 1 — Annual risk of TB infection (ARTI). The data set provides all the variables that were used for analysis of the results in this manuscript. (CSV 1400 kb) [file 12879_2019_4314_MOESM1_ESM.csv]

SCRstudyid	BRTHDTC	ENROLDATE	cluster	SUBJID	Age	AgeGrp	SEX	Residence	EnrolledDate	ENRSex	ENREnrolledInSchool	ENREnrolledNow	ENRReasonNotEnrollNow	ENRReasonNotEnrollNowSpec	ENRLevelOfEduc	ENRCurrentClass	ENRYearsOfEduc	ENREthnicity	ENREthnicitySpec	ENRReligion	ENRReligionSpec	ENRMomAlive	ENRMomResident	ENRFatherAlive	ENRFatherResident	ENRGalive	ENRGuardResident	ENRFIncomeGenActivity	ENRFIncomeGenActivitySpec	ENRMIncomeGenActivity	ENRMIncomeGenActivitySpec	ENRGIncomeGenActivity	ENRGIncomeGenActivitySpec	ENRWaterSourceLake	ENRWaterSourceSpringUnProt	ENRWaterSourceRiver	ENRWaterSourcePond	ENRWaterSourceSpringProt	ENRWaterSourceRain	ENRwaterSourceOther	ENRwaterSourceOtherSpec	ENRToiletFlush	ENRToiletPit	ENRToiletLatrin	ENRToiletBush	ENRToiletOther	ENRToiletOtherSpec	ENRLivestockGoat	ENRLivestockGoatMany
17	24/11/1994	25/08/2008	9	1	13	1	1	2	01/01/2002	2	1	1	0		2	4	6	1		13	true jesus church	2	1	1	1	0	0	7		0	n/a	0		0	0	0	0	0	1	0		0	1	0	0	0		1	2
24	15/06/1994	25/08/2008	9	2	14	1	2	2	01/01/2001	1	1	1	0		2	6	7	1		13	True Jesus Church	2	2	1	1	0	0	7		98	n/a	0		1	0	0	1	0	1	0		0	1	0	0	0		1	2
31	31/03/1991	25/08/2008	9	3	17	2	2	2	01/01/1998	1	1	1	0		2	8	10	1		1		1	1	1	1	0	0	1		1		0		0	1	0	0	0	1	0		0	1	0	0	0		1	1
55	02/02/1990	25/08/2008	9	5	18	2	2	2	01/01/2002	1	1	1	0		2	7	7	1		2		1	1	1	1	0	0	7		1		0		0	0	1	0	0	0	0		0	1	0	0	0		0	0
62	10/03/1991	25/08/2008	9	6	17	2	1	2	01/01/1999	2	1	1	0		2	7	9	1		1		1	1	1	2	0	0	1		3		0		0	0	0	1	0	0	0		0	1	0	0	0		0	0
79	18/06/1992	25/08/2008	9	7	16	2	2	2	01/01/2000	1	1	1	0		2	7	9	1		1		1	1	1	1	0	0	1		98	Tailor	0		0	0	1	0	0	0	0		0	1	0	0	0		0	0
86	15/09/1994	25/08/2008	9	8	13	1	1	2	01/01/2003	2	1	1	0		2	9	9	1		1		1	1	1	1	0	0	4		4		0		0	1	0	0	0	0	0		0	1	0	0	0		1	4
93	10/10/1992	25/08/2008	9	9	15	2	1	2	01/01/1999	2	1	1	0		2	7	8	1		1		1	1	1	1	0	0	1		1		0		0	1	0	0	0	0	0		0	1	0	0	0		1	3
105	19/11/1990	25/08/2008	9	10	17	2	2	2	01/01/1999	1	1	1	0		2	8	9	1		1		1	1	1	1	0	0	1		98	Tailoring	0		0	0	1	0	0	0	0		0	1	0	0	0		0	0
112	23/04/1995	26/08/2008	9	11	13	1	2	2	01/01/2002	1	1	1	0		2	7	7	1		1		1	1	2	2	0	0	98	n/a	1		0		0	0	0	1	0	0	0		0	1	0	0	0		0	0
129	10/06/1990	26/08/2008	9	12	18	2	2	2	01/01/1998	1	1	1	0		2	7	10	1		3		1	1	1	2	0	0	5		98	Selling of foodstuffs	0		0	0	0	0	1	0	0		0	1	0	0	0		1	1
136	30/12/1993	26/08/2008	9	13	14	1	1	2	01/01/2001	2	1	1	0		2	6	8	1		13	Hera	1	1	2	2	0	0	98	N/a	98	Seling	0		0	0	0	0	1	1	0		0	1	0	0	0		1	1
143	15/06/1993	26/08/2008	9	14	15	2	2	2	01/01/1999	1	1	1	0		2	7	8	1		3		1	1	1	1	0	0	9		1		0		0	0	0	1	0	0	0		0	1	0	0	0		1	2
150	15/06/1991	26/08/2008	9	15	17	2	2	2	01/02/2001	1	1	1	0		2	6	8	1		13	nguono	2	2	1	1	0	0	1		0	n/a	0		0	1	0	0	0	0	0		0	1	0	0	0		0	0
167	15/06/1992	26/08/2008	9	16	16	2	1	2	01/01/2000	2	1	1	0		2	8	9	1		1		1	1	1	2	0	0	98	Mechanic	1		0		0	0	0	0	1	0	0		0	0	1	0	0		1	1
174	28/02/1994	26/08/2008	9	17	14	1	2	2	01/01/2001	1	1	1	0		2	7	8	1		1		1	1	1	2	0	0	3		9		0		0	1	0	0	0	0	0		0	1	0	0	0		1	1
181	27/04/1993	26/08/2008	9	18	15	2	2	2	26/01/2000	1	1	1	0		2	8	9	1		1		1	1	2	2	0	0	98	n/a	1		0		0	1	0	0	0	0	0		0	1	0	0	0		0	0
198	06/02/1994	26/08/2008	9	19	14	1	2	2	01/01/2000	1	1	1	0		2	5	6	1		1		2	2	2	2	1	1	98	N/A	98	N/A	1		0	0	0	0	1	0	0		0	1	0	0	0		0	0
200	25/07/1992	26/08/2008	9	20	16	2	2	2	01/01/1999	1	1	1	0		2	7	9	1		3		1	1	1	1	0	0	1		98	Selling of Grains	0		0	0	0	0	1	0	0		0	1	0	0	0		0	0
217	15/06/1991	26/08/2008	9	21	17	2	2	2	01/01/2001	1	1	1	0		2	8	8	1		3		2	2	2	2	1	1	98	N/A	98	N/A	98	Selling Grains	0	0	0	0	1	0	0		0	1	0	0	0		1	6
224	13/11/1993	26/08/2008	9	22	14	1	2	2	01/01/1999	1	1	1	0		2	7	8	1		13	power	1	1	1	1	0	0	7		4		0		0	1	0	0	0	0	0		0	0	1	0	0		0	0
231	12/03/1996	26/08/2008	9	23	12	1	1	2	01/01/1990	2	1	1	0		2	6	6	1		3		1	2	2	2	1	1	98	N/A	98	N/A	4		0	0	0	0	1	0	0		0	1	0	0	0		1	6
248	01/11/1995	26/08/2008	9	24	12	1	2	2	01/01/2001	1	1	1	0		2	5	8	1		13	power	1	1	1	1	0	0	7		7		0		0	1	0	0	0	0	0		0	0	1	0	0		0	0
255	11/02/1994	26/08/2008	9	25	14	1	1	2	15/01/2001	2	1	1	0		2	7	7	1		1		2	8	8	8	1	1	98	N/A	0		1		0	0	1	0	0	0	0		0	1	0	0	0		0	0
262	04/04/1994	26/08/2008	9	26	14	1	1	2	15/01/2002	2	1	1	0		2	7	7	1		13	Ngwono	2	2	1	8	1	1	1		98	N/A	7		0	1	0	0	0	0	0		0	1	0	0	0		0	0
279	10/11/1993	26/08/2008	9	27	14	1	2	2	15/01/2002	1	1	1	0		2	7	7	1		2		1	2	1	1	0	0	1		1		0		0	0	1	0	0	0	0		0	1	0	0	0		0	0
286	13/11/1994	26/08/2008	9	28	13	1	2	2	15/01/2001	1	1	1	0		2	8	8	1		13	APOSTOLIC CHURCH	1	1	1	1	0	0	4		9		0		0	0	0	1	0	0	0		0	1	0	0	0		1	3
293	08/03/1991	26/08/2008	9	29	17	2	1	2	12/04/2001	2	1	1	0		2	7	8	1		13	TRUE JESUS CHURCH	1	1	1	1	0	0	7		4		0		0	0	1	0	0	0	0		0	0	1	0	0		0	0
305	17/12/1994	26/08/2008	9	30	13	1	1	2	15/01/2003	2	1	1	0		2	6	6	1		2		1	1	1	2	0	0	7		1		0		0	0	1	0	0	0	0		0	1	0	0	0		0	0
312	15/04/1995	01/09/2008	9	31	13	1	2	2	01/01/2001	1	1	1	0		2	3	4	1		13	New Apostolc	2	2	1	1	0	0	1		98	N/A	0		0	0	0	0	1	0	0		0	1	0	0	0		0	0
329	26/09/1995	01/09/2008	9	32	12	1	1	2	01/01/2002	2	1	1	0		2	6	6	1		13	FAITH DECLARERATION MINISTRIES	1	1	1	1	0	0	1		1		0		0	0	0	1	0	0	0		0	1	0	0	0		0	0
336	14/02/1993	01/09/2008	9	33	15	2	1	2	01/01/2001	2	1	1	0		2	6	7	1		13	FAITH DECLARERATION MINISTRIES	1	1	1	1	0	0	1		1		0		0	0	0	1	0	0	0		0	1	0	0	0		0	0
350	10/08/1992	01/09/2008	9	35	16	2	2	2	01/01/2001	1	1	1	0		2	7	7	1		10		1	1	2	2	0	0	98	N/A	9		0		0	0	0	0	1	0	0		0	1	0	0	0		0	0
367	13/02/1993	01/09/2008	9	36	15	2	2	2	03/01/2000	1	1	1	0		2	4	5	1		1		1	1	2	2	0	0	98	N/A	1		0		0	0	0	0	1	0	0		0	1	0	0	0		0	0
374	05/04/1991	01/09/2008	9	37	17	2	2	2	01/01/2001	1	1	1	0		2	7	8	1		13	HERA	1	1	1	1	0	0	7		7		0		0	1	0	0	0	0	0		0	1	0	0	0		0	0
381	10/10/1993	01/09/2008	9	38	14	1	1	2	01/04/2003	2	1	1	0		2	6	6	1		13	APOSTOLIC	1	1	2	2	0	0	98	N/A	1		0		0	1	0	1	0	0	0		0	1	0	0	0		1	1
398	15/06/1992	01/09/2008	9	39	16	2	2	2	01/01/2002	1	1	2	3		2	6	7	1		1		1	1	2	2	0	0	98	N/A	1		0		0	0	0	1	0	0	0		0	1	0	0	0		1	1
400	23/08/1995	01/09/2008	9	40	13	1	2	2	06/01/2003	1	1	1	0		2	6	6	1		10		1	1	2	2	0	0	98	Not applicable	1		0		0	0	0	0	1	0	0		0	1	0	0	0		0	0
417	15/03/1994	01/09/2008	9	41	14	1	1	2	02/01/2002	2	1	1	0		2	5	7	1		13	NGUONO	1	1	1	2	0	0	98	PRIEST	1		0		0	0	1	0	0	0	0		0	1	0	0	0		0	0
424	15/02/1991	01/09/2008	9	42	17	2	2	2	04/01/1999	1	1	2	11		2	8	9	1		1		2	2	2	2	1	1	98	N/A	98	N/A	1		0	0	0	0	1	0	0		0	1	0	0	0		1	3
431	09/06/1995	01/09/2008	9	43	13	1	2	2	01/01/2002	1	1	1	0		2	3	6	1		1		1	1	1	1	0	0	1		1		0		0	0	0	0	1	0	0		0	1	0	0	0		1	3
448	20/04/1995	01/09/2008	9	44	13	1	2	2	09/01/2002	1	1	1	0		2	4	6	1		13	TRUE JESUS CHURCH	1	2	2	2	1	1	0		4		1		0	0	1	0	0	0	0		0	0	1	0	0		1	2
455	31/08/1995	01/09/2008	9	45	13	1	1	2	01/01/2003	2	1	1	0		2	5	5	1		13	PENTECOAST	1	1	2	1	0	0	98	N/A	1		0		0	0	0	0	1	0	0		0	0	1	0	0		1	3
462	15/05/1995	01/09/2008	9	46	13	1	2	2	01/01/2001	1	1	1	0		2	6	7	1		13	Rock ric Church	1	1	1	1	0	0	1		1		0		0	0	0	0	1	0	0		0	1	0	0	0		0	0
479	19/04/1991	01/09/2008	9	47	17	2	2	2	06/01/1998	1	1	1	0		2	7	10	1		1		1	1	1	1	0	0	4		4		0		0	0	1	0	0	0	0		0	0	1	0	0		0	0
486	01/01/1990	01/09/2008	9	48	18	2	2	2	04/01/1999	1	1	1	0		2	8	10	1		1		1	2	2	0	1	1	98	N/A	1		4		0	0	0	0	1	0	0		0	1	0	0	0		0	0
493	15/05/1995	01/09/2008	9	49	13	1	2	2	01/01/2001	1	1	1	0		2	6	8	1		1		1	2	1	2	1	1	4		4		6		0	1	0	1	0	0	0		0	0	1	0	0		0	0
505	21/07/1996	01/09/2008	9	50	12	1	1	2	15/01/2001	2	1	1	0		2	5	7	1		1		1	1	1	2	0	0	3		6		0		0	1	0	0	0	0	0		0	0	1	0	0		0	0
512	27/06/1995	01/09/2008	9	51	13	1	2	2	06/01/2003	1	1	1	0		2	4	6	1		13	Nazarene	8	2	1	8	1	1	4		98	Unknown	4		0	0	1	0	0	0	0		0	0	0	1	0		0	0
529	24/06/1992	01/09/2008	9	52	16	2	1	2	01/01/1999	2	1	1	0		2	5	5	1		13	Miracle	1	1	2	2	0	0	98	N/A	1		0		0	0	1	0	0	0	0		0	1	0	0	0		0	0
536	28/11/1995	01/09/2008	9	53	12	1	1	2	15/01/2001	2	1	1	0		2	5	7	1		1		1	1	1	1	0	0	4		1		0		0	0	1	0	0	0	0		0	1	0	0	0		0	0
543	15/06/1996	01/09/2008	9	54	12	1	2	2	01/01/2003	1	1	1	0		2	4	5	1		3		1	1	2	2	0	0	98	N/A	1		0		0	0	0	0	1	0	0		0	1	0	0	0		1	4
550	20/06/1993	01/09/2008	9	55	15	2	2	2	10/01/2000	1	1	1	0		2	7	8	1		1		1	1	1	1	0	0	7		4		0		0	0	1	0	0	0	0		0	0	1	0	0		0	0
567	15/06/1996	01/09/2008	9	56	12	1	1	2	01/01/2001	2	1	1	0		2	6	7	1		13	Hera	1	2	1	2	1	1	98	Welder	9		9		0	0	0	0	1	0	0		0	0	1	0	0		1	2
574	23/06/1990	01/09/2008	9	57	18	2	1	2	04/01/1999	2	1	1	0		2	8	9	1		2		1	1	1	2	0	0	7		4		0		0	0	1	0	0	0	0		0	0	1	0	0		0	0
581	15/06/1993	01/09/2008	9	58	15	2	2	2	01/01/2001	1	1	1	0		2	7	8	1		10		1	1	2	0	0	0	98	N/A	1		0		0	0	0	0	1	0	0		0	1	0	0	0		1	3
598	04/06/1994	01/09/2008	9	59	14	1	2	2	01/01/2000	1	1	1	0		2	7	8	1		3		1	1	1	2	0	0	4		5		0		0	1	0	0	0	0	0		0	0	1	0	0		1	2
600	03/12/1992	01/09/2008	9	60	15	2	1	2	01/01/2000	2	1	1	0		2	6	8	1		13	True Jesus	1	1	1	1	0	0	98	Brick maker	5		0		0	0	0	0	1	0	0		0	1	0	0	0		0	0
617	02/08/1995	01/09/2008	9	61	13	1	1	2	01/01/2001	2	1	1	0		2	6	6	1		13	True Jesus	1	1	1	1	0	0	98	Brick maker	5		0		0	0	1	0	0	0	0		0	1	0	0	0		0	0
624	15/03/1996	01/09/2008	9	62	12	1	2	2	08/01/2001	1	1	1	0		2	7	7	1		1		1	1	1	1	0	0	9		4		0		0	0	1	0	0	0	0		0	1	0	0	0		1	3
631	15/06/1995	01/09/2008	9	63	13	1	2	2	07/01/2002	1	1	1	0		2	6	6	1		1		1	1	1	1	0	0	9		4		0		0	0	1	0	0	0	0		0	1	0	0	0		1	3
648	15/06/1994	01/09/2008	9	64	14	1	1	2	01/01/2000	2	1	1	0		2	7	8	1		1		2	2	2	2	1	1	98	N/A	98	N/A	4		0	1	0	0	0	0	0		0	1	0	0	0		1	3
655	15/03/1990	01/09/2008	9	65	18	2	1	2	03/01/2000	2	1	1	0		2	8	9	1		1		1	1	1	1	0	0	1		4		0		0	1	0	0	0	0	0		0	1	0	0	0		1	3
662	29/08/1995	05/09/2008	9	66	13	1	2	2	15/01/2002	1	1	1	0		2	6	6	1		13	TRUE JESUS	1	1	2	8	0	0	98	N/A	1		0		0	0	1	0	0	0	0		0	1	0	0	0		0	0
679	26/02/1993	05/09/2008	9	67	15	2	1	2	15/01/2000	2	1	1	0		2	7	8	1		13	TRUE JESUS	1	1	2	8	0	0	98	N/A	1		0		0	0	1	0	0	0	0		0	1	0	0	0		0	0
686	29/01/1991	05/09/2008	9	68	17	2	1	2	01/01/1997	2	1	2	1		2	8	8	1		5		2	2	2	2	1	1	0	N/A	0	N/A	7		0	0	0	0	1	0	0		0	1	0	0	0		0	0
693	25/08/1992	05/09/2008	9	69	16	2	2	2	03/01/2000	1	1	1	0		2	5	8	1		13	HERA	1	1	2	0	0	0	98	N/A	4		0		0	0	0	0	1	0	0		0	1	0	0	0		0	0
705	10/04/1996	05/09/2008	9	70	12	1	2	2	06/01/2003	1	1	1	0		2	4	6	1		13	HERA	1	1	2	0	0	0	0		4		0		0	0	0	0	1	0	0		0	1	0	0	0		0	0
712	15/06/1996	05/09/2008	9	71	12	1	2	2	01/01/2003	1	1	1	0		2	4	5	1		3		1	1	2	2	0	0	0	N/A	7		0		0	0	0	0	1	0	0		0	0	1	0	0		1	3
729	15/06/1996	05/09/2008	9	72	12	1	2	2	01/01/2004	1	1	1	0		2	5	5	1		3		1	2	2	2	1	1	0	N/A	7		7		0	0	0	0	1	0	0		0	0	1	0	0		1	3
736	15/06/1992	05/09/2008	9	73	16	2	2	2	01/01/2000	1	1	1	0		2	7	8	1		3		1	2	2	2	1	1	0	N/A	7		7		0	0	0	0	1	0	0		0	0	1	0	0		1	3
743	29/01/1992	05/09/2008	9	74	16	2	2	2	15/01/1999	1	1	1	0		2	8	9	1		8		1	1	1	1	0	0	7		1		0		0	0	1	0	0	0	0		0	1	0	0	0		1	2
750	15/06/1994	05/09/2008	9	75	14	1	1	2	15/01/2000	2	1	1	0		2	7	8	1		8		1	2	2	2	1	1	98	N/A	98	N/A	1		0	0	1	0	0	0	0		0	1	0	0	0		1	2
767	15/06/1994	05/09/2008	9	76	14	1	2	2	15/01/2001	1	1	1	0		2	4	7	1		13	CHURCH OF CHRIST IN AFRICA	1	1	1	2	0	0	7		5		0		0	0	1	0	0	0	0		0	1	0	0	0		0	0
774	15/06/1992	05/09/2008	9	77	16	2	2	2	15/01/1999	1	1	1	0		2	7	9	1		13	CHURCH OF CHRIST IN AFRICA	1	1	1	2	0	0	6		5		0		0	0	1	0	0	0	0		0	1	0	0	0		0	0
781	15/06/1996	05/09/2008	9	78	12	1	2	2	15/01/2003	1	1	1	0		2	5	8	1		13	CHURCH OF CHRIST IN AFRICA	1	1	1	1	0	0	7		5		0		0	0	1	0	0	0	0		0	1	0	0	0		0	0
798	15/06/1990	05/09/2008	9	79	18	2	1	2	15/01/1994	2	1	1	0		3	2	15	1		13	CHURFRICACH OF CHRIST IN A	1	1	1	2	0	0	7		5		0		0	0	1	0	0	0	0		0	1	0	0	0		0	0
800	06/04/1995	05/09/2008	9	80	13	1	2	2	15/01/2003	1	1	1	0		2	5	5	1		13	APOSTOLIC	1	1	1	1	0	0	1		1		0		0	0	1	0	0	0	0		0	1	0	0	0		1	4
817	15/06/1995	05/09/2008	9	81	13	1	1	2	15/01/2004	2	1	1	0		2	4	4	1		13	APOSTOLIC	2	2	2	2	1	1	98	N/A	98	N/A	1		0	0	1	0	0	0	0		0	1	0	0	0		1	4
824	15/06/1991	05/09/2008	9	82	17	2	2	2	15/01/2001	1	1	1	0		2	8	8	1		13	APOSTAL	1	1	1	1	0	0	1		1		0		0	0	1	0	0	0	0		0	1	0	0	0		1	4
831	03/07/1993	05/09/2008	9	83	15	2	1	2	15/01/2002	2	1	1	0		2	6	6	1		13	APOSTAL	1	1	1	1	0	0	1		1		0		0	0	1	0	0	0	0		0	1	0	0	0		1	4
848	15/06/1994	05/09/2008	9	84	14	1	1	2	05/01/1998	2	1	1	0		2	8	11	1		13	HERA	1	2	1	2	1	1	7		4		4		0	0	0	0	1	0	0		0	1	0	0	0		1	2
855	26/09/1994	05/09/2008	9	85	13	1	1	2	05/01/1998	2	1	1	0		2	8	11	1		12		2	8	2	8	1	1	98	N/A	98	N/A	4		0	0	0	0	1	0	0		0	1	0	0	0		1	2
862	26/02/1996	05/09/2008	9	86	12	1	1	2	01/01/2003	2	1	1	0		2	5	5	1		13	NEW LIFE AND SALVATION	1	1	2	2	0	0	0	N/A	7		0		0	0	0	0	1	0	0		0	1	0	0	0		0	0
879	08/02/1992	05/09/2008	9	87	16	2	2	2	01/01/1999	1	1	1	0		2	7	9	1		13	NEW LIFE SALVATION	1	1	2	2	0	0	98	N/A	7		0		0	0	0	0	1	0	0		0	1	0	0	0		0	0
886	28/07/1991	05/09/2008	9	88	17	2	2	2	01/01/1999	1	1	1	0		2	7	10	1		13	TRUE JESUS CHURCH	1	1	1	2	0	0	6		7		0		0	0	0	0	1	0	0		0	0	1	0	0		1	3
893	05/10/1991	05/09/2008	9	89	16	2	2	2	01/01/1998	1	1	1	0		2	7	10	1		13	TRUE JESUS CHURCH	1	1	1	1	0	0	6		7		0		0	0	0	0	1	0	0		0	0	1	0	0		1	3
905	22/04/1991	05/09/2008	9	90	17	2	1	2	15/01/1999	2	1	1	0		2	8	10	1		13	HERA	1	1	2	0	0	0	0		4		0		0	0	1	0	0	0	0		0	1	0	0	0		0	0
912	20/08/1994	05/09/2008	9	91	14	1	2	2	15/01/2001	1	1	1	0		2	5	7	1		13	HERA	1	1	2	2	0	0	98	N/A	4		0		0	0	1	0	0	0	0		0	1	0	0	0		0	0
936	05/09/1992	05/09/2008	9	93	16	2	2	2	15/01/1998	1	1	1	0		2	8	10	1		2		1	1	1	2	0	0	4		4		0		0	0	1	0	0	0	0		0	1	0	0	0		0	0
943	15/01/1991	05/09/2008	9	94	17	2	1	2	01/01/1999	2	1	1	0		2	7	9	1		13	HERA	1	1	2	2	0	0	0	N/A	7		0		0	0	0	0	1	0	0		0	1	0	0	0		0	0
950	16/02/1995	05/09/2008	9	95	13	1	1	2	15/01/2003	2	1	1	0		2	6	6	1		13	APOSTOLIC CHURCH	1	1	1	1	0	0	1		1		0		0	0	1	0	0	0	0		0	1	0	0	0		0	0
967	15/05/1994	05/09/2008	9	96	14	1	2	2	15/01/2004	1	1	1	0		2	3	4	1		13	PAG	1	1	1	1	0	0	1		1		0		0	0	1	0	0	0	0		0	1	0	0	0		0	0
974	13/03/1994	05/09/2008	9	97	14	1	1	2	15/01/2006	2	1	1	0		2	6	6	1		13	NEW LIFE CHURCH	1	1	1	1	0	0	1		1		0		0	0	0	0	1	0	0		0	1	0	0	0		1	3
981	03/02/1995	05/09/2008	9	98	13	1	2	2	01/01/2002	1	1	1	0		2	6	6	1		13	ROCRY	1	1	1	1	0	0	98	CATTLE TRADER	7		0		0	1	0	0	0	1	0		0	1	0	0	0		0	0
998	05/05/1993	05/09/2008	9	99	15	2	1	2	01/01/2000	2	1	1	0		2	7	8	1		13	ROCRY	1	1	1	1	0	0	98	CATTLE TRADER	7		0		0	1	0	0	0	0	0		0	1	0	0	0		0	0
1003	15/06/1990	05/09/2008	9	100	18	2	1	2	05/01/1998	2	1	1	0		2	8	11	1		7		1	2	1	2	1	1	3		4		4		0	1	0	0	0	1	0		0	1	0	0	0		0	0
1010	07/10/1992	05/09/2008	9	101	15	2	1	2	15/01/2002	2	1	1	0		2	7	7	1		13	CCA	1	1	2	0	0	0	0		1		0		0	0	0	0	1	0	0		0	1	0	0	0		1	1
1027	12/05/1996	05/09/2008	9	102	12	1	2	2	07/01/2003	1	1	1	0		2	3	4	1		13	HERA CHURCH	1	8	1	1	0	0	7		7		0		0	0	1	0	0	0	0		0	1	0	0	0		0	0
1034	25/02/1996	05/09/2008	9	103	12	1	2	2	17/01/2005	1	1	1	0		2	4	4	1		13	COPTIC CHURCH	1	1	2	0	0	0	0		1		0		0	0	1	0	0	0	0		0	1	0	0	0		0	0
1041	15/06/1995	05/09/2008	9	104	13	1	1	2	01/01/2002	2	1	1	0		2	4	6	1		13	SAYUN	1	2	1	1	0	0	5		98	N/A	0		0	0	0	0	1	0	0		0	1	0	0	0		0	0
1058	15/06/1995	05/09/2008	9	105	13	1	1	2	17/01/2005	2	1	1	0		2	3	4	1		13	APOSTOLIC CHURCH	1	1	1	1	0	0	1		98	UNKOWN PARENTS DIVORCED	0		0	0	1	0	0	0	0		0	1	0	0	0		0	0
1065	15/06/1993	05/09/2008	9	106	15	2	1	2	15/01/2002	2	1	1	0		2	5	7	1		13	APOSTOLIC CHURCH	1	1	1	1	0	0	1		98	ONKOWN PARENTS DIVORCED	0		0	0	1	0	0	0	0		0	1	0	0	0		0	0
1072	15/06/1991	05/09/2008	9	107	17	2	2	2	15/01/1998	1	1	1	0		3	2	10	1		3		1	8	2	0	1	8	0		2		1		0	0	1	0	0	0	0		0	1	0	0	0		1	2
1089	11/08/1990	05/09/2008	9	108	18	2	2	2	05/01/1998	1	1	1	0		2	6	11	1		7		1	1	2	0	0	0	98	N/A	4		0		0	0	1	0	0	0	0		0	1	0	0	0		1	3
1096	05/10/1990	05/09/2008	9	109	17	2	2	2	01/01/1998	1	1	1	0		3	2	10	1		13	TRUE JESUS CHURCH	1	1	2	2	0	0	0	N/A	7		0		0	0	0	0	1	0	0		0	1	0	0	0		0	0
1108	19/12/1990	05/09/2008	9	110	17	2	2	2	15/01/1997	2	1	1	0		3	3	14	1		13	TRUE JESUS	2	2	2	2	1	1	98	N/A	98	N/A	4		0	0	1	0	0	0	0		0	1	0	0	0		1	2
1115	24/08/1991	05/09/2008	9	111	17	2	1	2	15/01/1996	2	1	1	0		3	2	12	1		13	CCK	2	0	2	2	1	1	98	N/A	0		4		0	0	1	0	0	0	0		0	1	0	0	0		1	2
1122	26/09/1993	05/09/2008	9	112	14	1	2	2	03/01/2000	1	1	1	0		2	8	9	1		13	NEW APOSTOLIC	1	1	1	1	0	0	1		1		0		0	0	1	0	0	0	0		0	1	0	0	0		1	2
1139	15/06/1995	05/09/2008	9	113	13	1	2	2	01/01/2001	1	1	1	0		2	5	7	1		13	MUSLIM	2	2	2	2	1	1	0	N/A	0	N/A	7		0	1	0	0	0	0	0		0	1	0	0	0		0	0
1146	17/07/1996	05/09/2008	9	114	12	1	1	2	03/01/2005	2	1	1	0		2	4	4	1		7		1	1	1	1	0	0	4		1		0		0	1	0	0	0	0	0		0	1	0	0	0		0	0
1153	05/08/1994	05/09/2008	9	115	14	1	2	2	07/01/2002	1	1	1	0		2	5	7	1		7		1	1	1	1	0	0	4		1		0		0	1	0	0	0	0	0		0	1	0	0	0		0	0
1160	22/05/1992	05/09/2008	9	116	16	2	1	2	01/01/2000	2	1	1	0		2	7	8	1		13	APOSTOLIC	1	1	1	1	0	0	98	CATTLE TRADER	7		0		0	1	0	0	0	0	0		0	1	0	0	0		0	0
1177	15/09/1992	05/09/2008	9	117	15	2	1	2	15/01/1997	2	1	1	0		3	1	12	1		1		1	2	1	1	0	0	3		1		0		0	0	1	0	0	0	0		1	0	1	0	0		1	2
1184	08/06/1993	05/09/2008	9	118	15	2	2	2	01/01/1999	1	1	1	0		2	7	9	1		13	NEW APOSTOLIC CHURCH	1	1	1	1	0	0	5		5		0		0	1	0	0	0	0	0		0	1	0	0	0		1	2
1191	15/12/1989	11/09/2008	9	119	18	2	2	2	01/01/1997	1	1	2	1		2	5	5	1		13	COPTIC	1	2	2	1	0	0	0	N/A	7		0		0	0	0	0	1	0	0		0	1	0	0	0		0	0
1203	15/02/1992	11/09/2008	9	120	16	2	1	2	15/01/2001	2	1	1	0		2	7	7	1		3		1	1	1	1	0	0	3		1		0		0	0	1	0	0	0	0		0	1	0	0	0		0	0
1210	27/07/1992	11/09/2008	9	121	16	2	2	2	04/01/1999	1	1	1	0		2	8	10	1		3		1	1	1	1	0	0	1		1		0		0	1	1	0	0	1	0		0	1	0	0	0		1	4
1227	15/06/1996	11/09/2008	9	122	12	1	1	2	01/01/2003	2	1	1	0		2	6	7	1		1		2	2	1	2	1	1	5		0	N/A	7		0	1	0	0	0	0	0		0	0	1	0	0		1	1
1234	15/06/1991	11/09/2008	9	123	17	2	1	2	04/01/1999	2	1	1	0		2	7	10	1		3		2	8	2	8	1	1	98	N/A	98	N/A	4		0	0	0	0	1	0	0		0	1	0	0	0		1	2
1241	25/04/1995	11/09/2008	9	124	13	1	1	2	15/01/2002	2	1	1	0		2	6	6	1		13	APOSTOLIC	1	1	2	2	0	0	98	N/A	7		0		0	0	1	0	0	0	0		0	1	0	0	0		0	0
1258	07/02/1993	11/09/2008	9	125	15	2	2	2	01/01/2000	1	1	1	0		2	7	8	1		13	APOSTOLIC	1	1	2	2	0	0	0	N/A	7		0		0	0	0	1	0	0	0		0	1	0	0	0		0	0
1265	15/06/1993	11/09/2008	9	126	15	2	1	2	15/01/1999	2	1	1	0		2	7	9	1		13	COPTIC	1	2	1	2	1	1	3		9		9		0	0	1	0	0	0	0		0	1	0	0	0		0	0
1272	15/06/1992	11/09/2008	9	127	16	2	1	2	04/01/1999	2	1	1	0		2	7	10	1		1		1	2	2	0	1	1	98	N/A	4		1		0	1	0	0	0	0	0		0	0	1	0	0		1	1
1289	15/06/1992	11/09/2008	9	128	16	2	2	2	15/01/1999	1	1	1	0		2	8	9	1		13	OPTIC	2	2	2	2	1	1	98	N/A	98	N/A	7		0	0	1	0	0	0	0		0	1	0	0	0		0	0
1296	15/06/1994	11/09/2008	9	129	14	1	1	2	01/01/2000	2	1	1	0		2	6	7	1		13	HERA	2	2	2	2	1	1	0	N/A	0	N/A	7		0	1	0	0	0	0	0		0	1	0	0	0		0	0
1308	12/06/1996	11/09/2008	9	130	12	1	1	2	07/01/2002	2	1	1	0		2	4	6	1		13	APOSTOLIC	1	1	1	1	0	0	98	SECURITY OFFICER	4		0		0	1	0	0	0	0	0		0	1	0	0	0		1	2
1315	20/02/1995	11/09/2008	9	131	13	1	1	2	01/01/2000	2	1	1	0		2	6	8	1		1		1	1	1	2	0	0	3		1		0		0	1	0	0	0	0	0		0	1	0	0	0		0	0
1322	11/12/1992	11/09/2008	9	132	15	2	2	2	15/01/2000	1	1	1	0		2	7	8	1		3		1	1	1	1	0	0	7		7		0		0	0	1	0	0	0	0		0	1	0	0	0		1	1
1346	24/12/1991	11/09/2008	9	134	16	2	1	2	04/01/1999	2	1	1	0		2	7	10	1		13	REVIVAL	1	1	2	8	0	0	98	N/A	4		0		0	0	1	0	0	0	0		0	1	0	0	0		0	0
1353	15/06/1993	11/09/2008	9	135	15	2	1	2	04/01/1999	2	1	1	0		2	7	10	1		13	REVIVAL	2	8	2	0	1	1	98	N/A	98	N/A	4		0	0	1	0	0	0	0		0	1	0	0	0		0	0
1360	15/06/1992	11/09/2008	9	136	16	2	1	2	01/01/1999	2	1	1	0		2	7	8	1		2		1	1	1	1	0	0	5		7		0		0	1	0	0	0	0	0		0	1	1	0	0		0	0
1377	16/03/1991	11/09/2008	9	137	17	2	1	2	15/01/1998	2	1	1	0		2	8	10	1		10		1	1	2	2	0	0	98	N/A	9		0		0	0	1	0	0	0	0		0	1	0	0	0		1	1
1384	08/07/1996	11/09/2008	9	138	12	1	2	2	15/01/2004	1	1	1	0		2	3	4	1		10		1	1	2	2	0	0	98	N/A	9		0		0	0	1	0	0	0	0		0	1	0	0	0		1	1
1391	15/06/1995	11/09/2008	9	139	13	1	2	2	01/01/2002	1	1	1	0		2	5	6	1		2		1	1	1	2	0	0	6		1		0		0	0	0	0	1	0	0		0	0	1	0	0		0	0
1403	15/06/1993	11/09/2008	9	140	15	2	2	2	15/01/2004	1	1	1	0		2	4	4	1		13	APOSTOLIC	1	1	1	1	0	0	3		7		0		0	0	1	0	0	0	0		0	1	0	0	0		0	0
1410	03/06/1993	11/09/2008	9	141	15	2	1	2	15/01/1999	2	1	2	1		2	8	8	1		1		1	1	2	2	0	0	98	N/A	7		0		0	0	1	0	0	0	0		0	1	0	0	0		0	0
1427	15/06/1994	11/09/2008	9	142	14	1	2	2	01/01/2000	1	1	1	0		2	7	7	1		2		1	1	1	1	0	0	5		1		0		0	1	0	0	0	0	0		0	1	0	0	0		0	0
1434	15/06/1995	11/09/2008	9	143	13	1	1	2	06/01/2003	2	1	1	0		2	5	6	1		13	APOSTOLIC	1	1	2	2	0	0	98	N/A	1		0		0	0	1	0	0	0	0		0	1	0	0	0		1	1
1441	15/06/1990	11/09/2008	9	144	18	2	2	2	01/01/2000	1	1	1	0		2	5	8	1		13	ROHO	2	2	1	1	0	0	7		98	N/A	0		0	1	0	0	0	0	0		0	1	0	0	0		0	0
1458	15/06/1995	11/09/2008	9	145	13	1	2	2	01/01/2002	1	1	1	0		2	5	6	1		13	APOSTOLIC	1	1	1	1	0	0	7		7		0		0	1	0	0	0	0	0		0	1	0	0	0		0	0
1465	16/01/1996	11/09/2008	9	146	12	1	2	2	15/01/2002	1	1	1	0		2	5	6	1		13	APOSTOLIC	1	1	2	2	0	0	98	N/A	7		0		0	0	1	0	0	0	0		0	1	0	0	0		1	1
1472	13/01/1991	11/09/2008	9	147	17	2	2	2	15/01/1999	1	1	1	0		2	8	9	1		7		1	2	1	1	0	0	9		9		0		0	0	1	0	0	0	0		0	1	0	0	0		1	3
1489	25/07/1996	11/09/2008	9	148	12	1	1	2	15/01/2002	2	1	1	0		2	5	6	1		7		1	1	1	1	0	0	9		9		0		0	0	1	0	0	0	0		0	1	0	0	0		1	3
1496	17/03/1994	11/09/2008	9	149	14	1	2	2	01/01/2002	1	1	1	0		2	6	7	1		13	HERA	1	1	1	1	0	0	7		7		0		0	1	0	0	0	0	0		0	1	0	0	0		0	0
1508	15/06/1995	11/09/2008	9	150	13	1	1	2	01/01/2002	2	1	1	0		2	4	6	1		13	HERA	2	2	1	1	0	0	7		0	N/A	0		0	1	0	0	0	0	0		0	1	0	0	0		0	0
1515	03/04/1991	11/09/2008	9	151	17	2	2	2	01/01/2000	1	1	1	0		2	7	8	1		13	HERA	1	1	1	1	0	0	7		7		0		0	1	0	0	0	0	0		0	1	0	0	0		0	0
1522	03/09/1995	11/09/2008	9	152	13	1	2	2	06/01/2003	1	1	1	0		2	4	6	1		11		1	2	1	1	0	0	98	TINSMITH	4		0		0	0	1	0	0	0	0		0	1	0	0	0		0	0
1539	25/03/1992	11/09/2008	9	153	16	2	1	2	15/01/1998	2	1	1	0		2	7	10	1		7		1	1	1	1	0	0	9		9		0		0	0	1	0	0	0	0		0	1	0	0	0		1	3
1546	15/06/1993	11/09/2008	9	154	15	2	2	2	01/01/2001	1	1	1	0		2	6	7	1		13	HERA	2	2	1	1	0	0	7		7		0		0	1	0	0	0	0	0		0	1	0	0	0		0	0
1553	03/03/1996	11/09/2008	9	155	12	1	1	2	15/01/2003	2	1	1	0		2	5	5	1		7		1	1	2	2	0	0	98	N/A	9		0		0	0	1	0	0	0	0		0	1	0	0	0		0	0
1560	25/06/1992	11/09/2008	9	156	16	2	1	2	01/07/1998	2	1	1	0		2	6	10	1		3		1	1	1	1	0	0	3		1		0		0	0	0	0	1	0	0		0	1	0	0	0		1	2
1577	09/09/1996	11/09/2008	9	157	12	1	1	2	15/01/2001	2	1	1	0		2	5	7	1		7		1	1	1	1	0	0	5		4		0		0	0	1	0	0	0	0		0	1	0	0	0		1	4
1584	15/06/1995	11/09/2008	9	158	13	1	1	2	01/01/2001	2	1	1	0		2	7	7	1		13	HERA	2	2	2	2	1	1	0	N/A	0	N/A	5		0	0	0	0	1	0	0		0	0	1	0	0		0	0
1591	15/03/1995	11/09/2008	9	159	13	1	1	2	15/01/2003	2	1	1	0		2	5	5	1		7		1	1	1	1	0	0	7		7		0		0	0	1	0	0	1	0		0	1	0	0	0		1	4
1603	14/07/1992	11/09/2008	9	160	16	2	2	2	03/01/2000	1	1	1	0		2	8	9	1		13	APOSTOLIC	1	1	2	2	0	0	98	N/A	1		0		0	1	0	0	0	0	0		0	1	0	0	0		1	5
1610	24/12/1993	11/09/2008	9	161	14	1	2	2	15/01/2002	1	1	1	0		2	4	6	1		7		1	1	2	0	0	0	0		7		0		0	1	0	0	0	0	0		0	1	0	0	0		1	1
1627	15/12/1990	11/09/2008	9	162	17	2	2	2	01/01/2001	1	1	1	0		2	6	7	1		13	APOSTOLIC	1	1	2	2	0	0	0	N/A	7		0		0	1	0	0	0	0	0		0	1	0	0	0		1	1
1634	15/06/1996	11/09/2008	9	163	12	1	2	2	15/01/2005	1	1	1	0		2	1	5	1		10		2	2	1	1	0	0	7		98	N/A	0		0	0	1	0	0	0	0		0	1	0	0	0		0	0
1641	09/10/1990	11/09/2008	9	164	18	2	1	2	01/01/1997	2	1	1	0		3	3	11	1		2		1	1	1	1	0	0	7		7		0		0	0	1	0	0	0	0		0	1	0	0	0		0	0
1658	27/12/1990	11/09/2008	9	165	17	2	2	2	06/01/1997	1	1	1	0		3	3	12	1		3		1	1	1	1	0	0	1		1		0		0	0	1	0	0	0	0		0	1	0	0	0		0	0
1665	15/06/1993	11/09/2008	9	166	15	2	2	2	15/01/1999	1	1	1	0		3	1	9	1		1		1	2	1	2	1	1	6		98	UNKNOWN	7		0	0	1	0	0	0	0		0	0	1	0	0		0	0
1672	15/06/1992	11/09/2008	9	167	16	2	1	2	01/01/1999	2	1	1	0		3	1	10	1		1		2	2	2	2	8	8	98	N/A	98	N/A	98	N/A	0	1	0	0	0	0	0		0	1	0	0	0		0	0
1689	15/06/1991	11/09/2008	9	168	17	2	2	2	05/01/1998	1	1	1	0		3	1	10	1		13	TRUE JESUS	2	2	2	2	1	1	98	N/A	98	N/A	1		0	0	0	0	1	0	0		0	1	0	0	0		1	2
1696	10/01/1995	12/09/2008	9	169	13	1	2	2	15/01/2001	1	1	1	0		2	7	7	1		3		1	1	1	1	0	0	3		7		0		0	0	1	0	0	0	0		0	1	0	0	0		0	0
1708	14/07/1995	12/09/2008	9	170	13	1	2	2	15/01/2002	1	1	1	0		2	6	7	1		1		1	1	1	2	0	0	3		1		0		0	0	1	0	0	0	0		0	1	0	0	0		0	0
1715	20/10/1991	12/09/2008	9	171	16	2	1	2	15/01/1999	2	1	2	1		2	0	8	1		3		1	1	1	1	0	0	1		1		0		0	0	1	0	0	0	0		0	1	0	0	0		0	0
1722	09/06/1996	12/09/2008	9	172	12	1	1	2	15/01/2004	2	1	1	0		2	4	4	1		3		1	1	1	1	0	0	1		1		0		0	0	1	0	0	0	0		0	1	0	0	0		0	0
1739	21/11/1994	12/09/2008	9	173	13	1	2	2	15/01/2002	1	1	1	0		2	5	6	1		10		1	1	1	1	0	0	98	MATATU OPERATOR	7		0		0	0	1	0	0	0	0		0	1	0	0	0		0	0
1746	15/06/1996	12/09/2008	9	174	12	1	2	2	15/01/2002	1	1	1	0		2	6	6	1		7		2	2	2	2	1	1	98	N/A	98	N/A	7		0	0	1	0	0	0	0		0	0	1	0	0		1	1
1753	22/09/1994	12/09/2008	9	175	13	1	1	2	01/01/2015	2	1	1	0		2	6	7	1		13	REVIVAL CHURCH	1	1	2	2	0	0	0	N/A	1		0		0	0	1	0	0	0	0		0	1	0	0	0		1	2
1760	15/06/1995	12/09/2008	9	176	13	1	2	2	15/01/2002	1	1	1	0		2	6	6	1		1		1	2	1	2	1	1	98	UNK	98	UNK	1		0	0	1	0	0	0	0		0	1	0	0	0		0	0
1777	29/07/1993	12/09/2008	9	177	15	2	1	2	15/01/2000	2	1	1	0		2	7	8	1		7		1	1	2	2	0	0	98	N/A	7		0		0	0	0	0	0	0	1	TAP	0	1	0	0	0		1	2
1784	27/03/1995	12/09/2008	9	178	13	1	2	2	15/01/2003	1	1	1	0		2	4	5	1		7		1	1	2	2	0	0	98	N/A	7		0		0	0	0	0	0	0	1	TAP	0	1	0	0	0		1	2
1791	07/09/1995	12/09/2008	9	179	13	1	1	2	15/01/2002	2	1	1	0		2	6	7	1		11		1	1	1	1	0	0	1		9		0		0	0	1	0	0	0	0		0	1	0	0	0		1	2
1803	15/07/1992	12/09/2008	9	180	16	2	1	2	12/01/2000	2	1	1	0		2	6	8	1		13	NEWLIFE	1	1	2	0	0	0	0		1		0		0	0	1	0	0	0	0		0	1	0	0	0		1	2
1810	15/07/1994	12/09/2008	9	181	14	1	2	2	12/01/2004	1	1	1	0		2	4	5	1		13	NEW LIFE SALVATION	1	1	2	2	0	0	98	N/A	1		0		0	0	1	0	0	0	0		0	1	0	0	0		1	2
1827	12/07/1993	12/09/2008	9	182	15	2	2	2	15/01/2000	1	1	1	0		2	7	8	1		7		2	2	2	2	1	1	98	N/A	98	N/A	7		0	0	1	0	0	0	0		0	1	0	0	0		1	1
1834	15/06/1996	12/09/2008	9	183	12	1	2	2	15/01/2002	1	1	1	0		2	5	6	1		7		1	1	1	1	0	0	7		7		0		0	0	1	0	0	0	0		0	1	0	0	0		0	0
1841	15/04/1994	12/09/2008	9	184	14	1	1	2	15/01/2006	2	1	1	0		2	3	3	1		13	ZION	1	1	1	1	0	0	6		4		0		0	0	1	0	0	0	0		0	1	0	0	0		0	0
1858	15/06/1995	12/09/2008	9	185	13	1	1	2	15/01/2006	2	1	1	0		2	2	3	1		13	ZION CHURCH	1	1	1	1	0	0	6		4		0		0	0	1	0	0	0	0		0	1	0	0	0		0	0
1865	12/12/1995	12/09/2008	9	186	12	1	2	2	01/01/2003	1	1	1	0		2	4	5	1		7		1	1	1	1	0	0	7		7		0		0	0	1	0	0	0	0		0	1	0	0	0		0	0
1872	15/06/1993	12/09/2008	9	187	15	2	2	2	15/01/2001	1	1	1	0		2	6	8	1		13	RIVIVAL	2	2	2	2	1	1	98	N/A	1		98	N/A	0	0	0	1	0	0	0		0	1	0	0	0		1	2
1889	15/06/1992	12/09/2008	9	188	16	2	1	2	15/01/1999	2	1	1	0		2	8	10	1		8	REVIVAL CHURCH	2	2	2	2	1	1	98	N/A	0	N/A	1		0	0	1	0	0	0	0		0	1	0	0	0		1	2
1896	28/07/1991	12/09/2008	9	189	17	2	2	2	01/01/1998	1	1	1	0		3	1	10	1		7		1	1	1	1	0	0	7		9		0		0	0	1	0	0	0	0		0	1	0	0	0		1	3
1908	27/08/1994	12/09/2008	9	190	14	1	2	2	15/01/1999	1	1	1	0		3	1	10	1		13	ROCRRICK CHURCH	1	2	1	2	1	1	6		98	UNK	9		0	0	1	0	0	0	0		0	1	0	0	0		1	3
1915	01/09/1993	12/09/2008	9	191	15	2	1	2	15/01/2000	2	1	1	0		2	7	8	1		1		1	1	2	1	0	0	98	N/A	4		0		0	0	1	0	0	0	0		0	1	0	0	0		0	0
1922	15/10/1992	12/09/2008	9	192	15	2	1	2	13/01/2000	2	1	1	0		2	7	9	1		13	CCA	1	1	1	1	0	0	1		4		0		0	0	1	0	0	0	0		0	1	0	0	0		1	5
1939	15/06/1995	12/09/2008	9	193	13	1	1	2	15/01/2003	2	1	1	0		2	5	3	1		13	CCA	1	1	1	1	0	0	1		4		0		0	0	1	0	0	0	0		0	0	1	0	0		0	0
1946	01/04/1994	12/09/2008	9	194	14	1	1	2	15/01/2003	2	1	1	0		2	3	5	1		13	CCA	1	1	1	1	0	0	1		4		0		0	0	1	0	0	0	0		0	1	0	0	0		1	5
1953	26/02/1994	12/09/2008	9	195	14	1	2	2	01/01/2002	1	1	1	0		2	5	6	1		2		1	1	1	1	0	0	4		7		0		0	0	1	0	0	0	0		0	1	0	0	0		1	2
1960	15/06/1991	12/09/2008	9	196	17	2	1	2	15/01/1998	2	1	1	0		2	8	10	1		3		2	1	1	1	0	0	7		98	N/A	0		0	0	1	0	0	0	0		0	1	0	0	0		1	1
1977	23/02/1990	12/09/2008	9	197	18	2	1	2	15/01/2000	2	1	1	0		2	8	9	1		1		1	1	1	2	0	0	3		1		0		0	0	1	0	0	0	0		0	1	0	0	0		0	0
1984	15/06/1992	12/09/2008	9	198	16	2	1	2	15/01/2000	2	1	1	0		2	7	8	1		1		2	2	2	2	1	1	98	N/A	98	N/A	9		0	0	1	0	0	0	0		0	1	0	0	0		0	0
1991	14/12/1994	12/09/2008	9	199	13	1	1	2	15/06/2002	2	1	1	0		2	5	6	1		11		1	1	1	2	0	0	3		1		0		0	0	1	0	0	0	0		0	1	0	0	0		1	2
2006	15/06/1993	12/09/2008	9	200	15	2	1	2	15/01/2001	2	1	1	0		2	8	8	1		3		2	2	2	2	1	1	0		0		1		0	0	1	0	0	0	0		0	1	0	0	0		0	0
2013	27/03/1993	12/09/2008	9	201	15	2	1	2	15/01/2000	2	1	1	0		2	7	8	1		1		1	1	1	1	0	0	7		7		0		0	0	1	0	0	0	0		0	1	0	0	0		1	2
2020	15/06/1992	12/09/2008	9	202	16	2	2	2	15/06/1998	1	1	1	0		2	7	9	1		1		1	2	2	2	1	1	0		98	UNK	1		0	0	1	0	0	0	0		0	1	0	0	0		0	0
2037	15/06/1994	12/09/2008	9	203	14	1	2	2	15/01/2004	1	1	1	0		2	4	4	1		2		1	2	1	2	1	1	7		4		9		0	0	1	0	0	0	0		0	1	0	0	0		1	2
2044	19/09/1995	12/09/2008	9	204	13	1	2	2	15/01/2002	1	1	1	0		2	7	7	1		1		1	1	1	1	0	0	1		1		0		0	0	1	0	0	0	0		0	1	0	0	0		0	0
2051	09/09/1991	12/09/2008	9	205	17	2	1	2	12/01/2000	2	1	1	0		2	8	9	1		1		1	1	1	1	0	0	1		1		0		0	0	1	0	0	0	0		0	1	0	0	0		0	0
2068	15/06/1994	12/09/2008	9	206	14	1	1	2	01/01/2003	2	1	1	0		2	6	6	1		1		2	2	2	2	1	1	0		0		1		0	0	1	0	0	0	0		0	1	0	0	0		0	0
2075	08/09/1996	12/09/2008	9	207	12	1	2	2	15/01/2004	1	1	1	0		2	4	4	1		10		1	1	1	1	0	0	7		7		0		0	0	1	0	0	0	0		0	1	0	0	0		0	0
2082	15/06/1995	12/09/2008	9	208	13	1	2	2	15/01/2003	1	1	1	0		2	5	5	1		1		2	2	2	2	1	1	98	N/A	98	N/A	1		0	0	1	0	0	0	0		0	1	0	0	0		1	4
2099	31/08/1995	12/09/2008	9	209	13	1	1	2	15/01/2004	2	1	1	0		2	3	4	1		7		1	2	1	2	1	1	9		98	NOT KNOWN	7		0	0	1	0	0	0	0		0	1	0	0	0		0	0
2101	25/12/1995	12/09/2008	9	210	12	1	2	2	15/01/2002	1	1	1	0		2	3	6	1		7		2	2	2	2	1	1	98	N/A	98	N/A	7		0	1	0	0	0	0	0		0	1	0	0	0		0	0
2118	16/11/1990	12/09/2008	9	211	17	2	1	2	15/01/2001	2	1	1	0		2	7	8	1		13	CCA	1	1	1	1	0	0	1		1		0		0	0	1	0	0	0	0		0	1	0	0	0		0	0
2125	03/03/1996	12/09/2008	9	212	12	1	2	2	15/01/2004	1	1	1	0		2	4	4	1		1		1	1	2	2	0	0	0		1		0		0	0	1	0	0	0	0		0	1	0	0	0		0	0
2132	25/07/1995	12/09/2008	9	213	13	1	1	2	15/01/2004	2	1	1	0		2	4	4	1		1		8	2	1	1	0	0	98	UNK	6		0		0	0	1	0	0	0	0		0	1	0	0	0		0	0
2149	15/06/1993	12/09/2008	9	214	15	2	1	2	15/01/2001	2	1	1	0		2	8	7	1		1		8	2	1	1	0	0	98	UNK	6		0		0	0	1	0	0	0	0		0	1	0	0	0		0	0
2156	15/06/1995	12/09/2008	9	215	13	1	1	2	15/01/2000	2	1	1	0		2	8	8	1		3		2	2	2	2	1	1	98	N/A	98	N/A	9		0	0	1	0	0	0	0		0	1	0	0	0		0	0
2163	15/06/1994	12/09/2008	9	216	14	1	1	2	15/01/2001	2	1	1	0		2	7	8	1		3		2	2	2	2	1	1	98	N/A	98	N/A	1		0	0	1	0	0	0	0		0	1	0	0	0		0	0
2170	03/08/1995	18/09/2008	9	217	13	1	1	2	01/01/2003	2	1	1	0		2	5	5	1		7		1	1	1	1	0	0	7		7		0		0	0	1	0	0	0	0		0	1	0	0	0		0	0
2187	10/08/1992	18/09/2008	9	218	16	2	1	2	15/01/1999	2	1	1	0		2	7	9	1		7		1	1	1	1	0	0	7		7		0		0	0	1	0	0	0	0		0	1	0	0	0		0	0
2194	14/05/1996	18/09/2008	9	219	12	1	2	2	13/01/2005	1	1	1	0		2	3	3	1		1		1	1	2	0	0	0	0		7		0		0	0	1	0	0	0	0		0	1	0	0	0		1	1
2206	11/05/1995	18/09/2008	9	220	13	1	1	2	15/01/2002	2	1	1	0		2	6	6	1		1		1	1	2	1	0	0	0		1		0		0	0	1	0	0	0	0		0	1	0	0	0		1	1
2213	11/08/1994	18/09/2008	9	221	14	1	2	2	15/01/2002	1	1	1	0		2	5	6	1		1		1	1	2	1	0	0	0		7		0		0	0	1	0	0	0	0		0	1	0	0	0		1	1
2220	11/08/1992	18/09/2008	9	222	16	2	1	2	15/01/2002	2	1	1	0		2	5	7	1		1		1	1	2	1	0	0	0		1		0		0	0	1	0	0	0	0		0	1	0	0	0		1	1
2237	11/09/1990	18/09/2008	9	223	18	2	1	2	01/01/2000	2	1	1	0		2	7	8	1		1		1	1	2	0	0	0	98	n/a	7		0		0	0	1	0	0	0	0		0	1	0	0	0		1	1
2244	17/08/1991	18/09/2008	9	224	17	2	1	2	15/01/2000	2	1	1	0		2	6	8	1		7		1	1	1	1	0	0	7		9		0		0	1	0	0	0	0	0		0	1	0	0	0		0	0
2251	24/04/1992	18/09/2008	9	225	16	2	1	2	15/01/2001	2	1	1	0		2	6	7	1		7		1	1	2	2	0	0	98	N/A	7		0		0	0	1	0	0	0	0		0	1	0	0	0		0	0
2268	03/07/1995	18/09/2008	9	226	13	1	2	2	15/01/2004	1	1	1	0		2	4	5	1		7		8	2	2	2	1	1	0		0		1		0	0	1	0	0	0	0		0	1	0	0	0		1	1
2275	15/06/1994	18/09/2008	9	227	14	1	1	2	15/01/2002	2	1	1	0		2	7	7	1		1		1	2	1	1	0	0	1		98	UNK	0		0	0	1	0	0	0	0		0	0	1	0	0		0	0
2282	06/04/1994	18/09/2008	9	228	14	1	1	2	15/01/2002	2	1	1	0		2	5	6	1		10		1	1	1	1	0	0	7		7		0		0	0	1	0	0	0	0		0	1	0	0	0		0	0
2299	15/07/1996	18/09/2008	9	229	12	1	1	2	15/01/2003	2	1	1	0		2	5	5	1		10		1	2	2	2	1	1	98	N/A	9		7		0	0	1	0	0	0	0		0	1	0	0	0		0	0
2301	31/07/1993	18/09/2008	9	230	15	2	1	2	04/01/1999	2	1	1	0		2	8	9	1		13	TRUE JESUS	1	1	2	2	0	0	0		1		0		0	0	1	0	0	0	0		0	1	0	0	0		0	0
2318	15/06/1995	18/09/2008	9	231	13	1	2	2	15/01/2004	1	1	1	0		2	4	5	1		2		2	2	2	2	1	1	98	N/A	0		1		0	0	0	0	1	0	0		0	1	0	0	0		1	4
2325	15/06/1995	18/09/2008	9	232	13	1	2	2	15/01/2003	1	1	1	0		2	5	5	1		7		1	1	1	1	0	0	7		7		0		0	0	1	0	0	0	0		0	1	0	0	0		1	2
2332	10/12/1991	18/09/2008	9	233	16	2	2	2	07/01/2002	1	1	1	0		2	6	7	1		10		1	1	2	2	0	0	0		1		0		0	0	1	0	0	0	0		0	1	0	0	0		1	1
2349	11/04/1994	18/09/2008	9	234	14	1	1	2	14/01/2002	2	1	1	0		2	7	7	1		10		1	1	2	2	0	0	0		1		0		0	0	1	0	0	0	0		0	1	0	0	0		1	1
2356	15/06/1992	18/09/2008	9	235	16	2	1	2	01/01/2001	2	1	1	0		2	7	8	1		10		2	2	1	1	0	0	1		0		0		0	0	1	0	0	0	0		0	1	0	0	0		0	0
2363	20/06/1994	18/09/2008	9	236	14	1	2	2	01/01/2001	1	1	1	0		2	7	7	1		13	CCA	1	1	1	1	0	0	1		4		0		0	0	1	0	0	0	0		0	1	0	0	0		1	2
2370	15/05/1995	18/09/2008	9	237	13	1	2	2	15/01/2003	1	1	1	0		2	4	5	1		7		1	1	2	2	0	0	98	N/A	7		0		0	0	1	0	0	0	0		0	1	0	0	0		1	3
2387	06/12/1989	18/09/2008	9	238	18	2	2	2	15/01/2000	1	1	1	0		2	7	8	1		10		1	1	2	2	0	0	98	N/A	7		0		0	0	1	0	0	0	0		0	1	0	0	0		0	0
2394	18/07/1996	18/09/2008	9	239	12	1	2	2	15/01/2003	1	1	1	0		2	5	5	1		10		1	1	2	2	0	0	98	N/A	7		0		0	0	1	0	0	0	0		0	1	0	0	0		0	0
2406	15/06/1991	18/09/2008	9	240	17	2	1	2	15/01/2001	2	1	1	0		2	8	7	1		2		1	1	1	1	0	0	1		1		0		0	0	1	0	0	0	0		0	1	0	0	0		1	5
2413	06/05/1995	18/09/2008	9	241	13	1	2	2	15/01/2003	1	1	1	0		2	5	6	1		1		1	1	1	2	0	0	4		1		0		0	0	1	0	0	0	0		0	1	0	0	0		0	0
2420	14/06/1993	18/09/2008	9	242	15	2	1	2	03/01/2000	2	1	1	0		2	8	8	1		1		1	1	1	2	0	0	4		1		0		0	0	1	0	0	0	0		0	1	0	0	0		0	0
2437	15/04/1994	18/09/2008	9	243	14	1	1	2	15/01/2001	2	1	1	0		2	5	7	1		7		1	1	1	1	0	0	7		7		0		0	0	1	0	0	0	0		0	1	0	0	0		0	0
2444	15/09/1995	18/09/2008	9	244	13	1	2	2	07/01/2002	1	1	1	0		2	6	7	1		13	CCA	1	1	1	1	0	0	1		4		0		0	0	1	0	0	0	0		0	1	0	0	0		1	2
2451	15/06/1992	18/09/2008	9	245	16	2	2	2	15/01/1999	1	1	1	0		2	8	10	1		13	CCA	1	1	1	2	0	0	4		4		0		0	0	1	0	0	0	0		0	1	0	0	0		1	2
2468	01/01/1996	18/09/2008	9	246	12	1	1	2	15/01/2002	2	1	1	0		2	7	7	1		7		1	1	1	1	0	0	7		9		0		0	0	1	0	0	0	0		0	1	0	0	0		0	0
2475	15/06/1992	18/09/2008	9	247	16	2	1	2	15/01/2001	2	1	1	0		2	8	8	1		2		2	2	2	2	1	1	0		0		1		0	0	1	0	0	0	0		0	1	0	0	0		1	1
2482	16/06/1995	18/09/2008	9	248	13	1	2	2	15/01/2002	1	1	1	0		2	5	6	1		2		1	2	2	2	1	1	98	N/A	4		7		0	0	1	0	0	0	0		0	1	0	0	0		1	5
2499	15/06/1992	18/09/2008	9	249	16	2	1	2	15/01/2001	2	1	1	0		2	8	8	1		2		1	1	1	1	0	0	7		1		0		0	0	1	0	0	0	0		0	1	0	0	0		1	1
2501	24/10/1990	18/09/2008	9	250	17	2	1	2	01/01/1900	2	1	2	2		2	6	6	1		10		1	1	1	1	0	0	1		1		0		0	0	1	0	0	0	0		0	1	0	0	0		0	0
2518	14/06/1992	18/09/2008	9	251	16	2	2	2	15/01/2001	1	1	1	0		2	7	7	1		1		1	1	1	1	0	0	7		7		0		0	0	1	0	0	0	0		0	1	0	0	0		0	0
2525	20/12/1995	18/09/2008	9	252	12	1	2	2	15/01/2004	1	1	1	0		2	4	4	1		1		1	1	1	1	0	0	7		7		0		0	0	1	0	0	0	0		0	1	0	0	0		0	0
2532	17/02/1996	18/09/2008	9	253	12	1	2	2	14/01/2005	1	1	1	0		2	4	4	1		1		2	2	2	0	1	1	0		0		9		0	0	1	0	0	0	0		0	1	0	0	0		1	1
2549	12/12/1995	18/09/2008	9	254	12	1	2	2	15/01/2003	1	1	1	0		2	6	6	1		1		1	1	1	1	0	0	6		4		0		0	0	1	0	0	0	0		0	1	0	0	0		1	6
2556	15/06/1994	18/09/2008	9	255	14	1	2	2	15/01/2004	1	1	1	0		2	5	5	1		1		1	1	1	1	0	0	1		1		0		0	0	1	0	0	0	0		0	0	1	0	0		0	0
2563	15/06/1996	18/09/2008	9	256	12	1	1	2	05/01/2004	2	1	1	0		2	5	5	1		1		1	1	1	1	0	0	1		1		0		0	0	1	0	0	0	0		0	1	0	0	0		1	1
2570	15/09/1994	18/09/2008	9	257	14	1	2	2	05/01/2004	1	1	1	0		2	5	5	1		1		1	1	1	1	0	0	1		1		0		0	0	1	0	0	0	0		0	1	0	0	0		1	1
2587	23/03/1993	18/09/2008	9	258	15	2	1	2	15/01/2002	2	1	1	0		2	5	6	1		7		1	1	1	1	0	0	7		7		0		0	0	1	0	0	0	0		0	1	0	0	0		0	0
2594	12/07/1994	18/09/2008	9	259	14	1	2	2	15/01/2001	1	1	1	0		2	7	7	1		2		1	1	1	2	0	0	6		9		0		0	0	1	0	0	0	0		0	1	0	0	0		0	0
2606	08/08/1996	18/09/2008	9	260	12	1	2	2	15/01/2003	1	1	1	0		2	4	5	1		2		1	1	1	2	0	0	6		9		0		0	1	0	0	0	0	0		0	1	0	0	0		0	0
2613	21/03/1991	18/09/2008	9	261	17	2	1	2	15/01/1998	2	1	1	0		2	8	10	1		2		1	1	1	2	0	0	6		9		0		0	1	0	0	0	0	0		0	1	0	0	0		0	0
2620	25/01/1990	18/09/2008	9	262	18	2	1	2	15/01/1998	2	1	2	3		2	7	7	1		1		1	1	1	1	0	0	1		4		0		0	0	1	0	0	0	0		0	1	0	0	0		0	0
2637	04/04/1994	18/09/2008	9	263	14	1	2	2	15/01/2002	1	1	1	0		2	4	6	1		10		1	1	1	1	0	0	7		6		0		0	0	1	0	0	0	0		0	1	0	0	0		1	1
2644	28/02/1992	18/09/2008	9	264	16	2	2	2	01/01/2008	1	1	1	0		2	5	8	1		10		1	1	1	1	0	0	6		6		0		0	0	1	0	0	0	0		0	1	0	0	0		1	1
2651	15/02/1992	18/09/2008	9	265	16	2	2	2	15/01/2002	1	1	1	0		2	8	8	1		7		1	1	1	2	0	0	4		1		0		0	0	0	0	1	0	0		0	1	0	0	0		0	0
2668	15/06/1996	18/09/2008	9	266	12	1	1	2	07/01/2002	2	1	1	0		2	5	6	1		1		2	2	2	2	1	1	0		0		1		0	0	1	0	0	0	0		0	1	0	0	0		0	0
2675	11/06/1994	18/09/2008	9	267	14	1	1	2	15/01/2001	2	1	1	0		2	7	8	1		7		1	1	2	2	0	0	0		1		0		0	0	1	0	0	0	0		0	1	0	0	0		0	0
2682	15/06/1994	18/09/2008	9	268	14	1	2	2	01/01/2001	1	1	1	0		2	5	7	1		7		2	2	2	2	1	1	0		0		1		0	0	1	0	0	0	0		0	1	0	0	0		1	2
2699	15/06/1994	18/09/2008	9	269	14	1	1	2	01/01/2000	2	1	1	0		2	6	8	1		7		2	2	2	2	1	1	0		0		1		0	0	1	0	0	0	0		0	1	0	0	0		1	2
2701	15/06/1996	18/09/2008	9	270	12	1	2	2	15/01/2001	1	1	1	0		2	6	7	1		7		2	2	2	2	1	1	98	n/a	98	n/a	7		0	0	1	0	0	0	0		0	1	0	0	0		1	2
2718	15/11/1991	18/09/2008	9	271	16	2	2	2	15/01/2000	1	1	1	0		2	6	9	1		7		1	1	2	2	0	0	0		1		0		0	0	1	0	0	0	0		0	1	0	0	0		1	2
2725	15/06/1996	19/09/2008	9	272	12	1	2	2	15/01/2003	1	1	1	0		2	5	5	1		1		1	2	1	1	0	0	3		9		0		0	0	1	0	0	0	0		0	1	0	0	0		1	4
2732	15/03/1993	19/09/2008	9	273	15	2	2	2	15/01/2000	1	1	1	0		2	6	8	1		1		1	2	1	1	0	0	9		3		0		0	0	1	0	0	0	0		0	1	0	0	0		1	4
2756	19/02/1992	19/09/2008	9	275	16	2	1	2	25/01/2000	2	1	1	0		2	8	8	1		13	MISTIC GOSPEL	1	1	1	2	0	0	5		1		0		0	0	0	0	1	0	0		0	1	0	0	0		0	0
2763	15/06/1996	19/09/2008	9	276	12	1	2	2	15/01/2004	1	1	1	0		2	4	4	1		7		1	1	1	1	0	0	4		7		0		0	0	1	0	0	0	0		0	1	0	0	0		0	0
2770	18/09/1992	19/09/2008	9	277	16	2	1	2	15/01/1999	2	1	1	0		2	8	9	1		7		1	1	1	1	0	0	4		7		0		0	0	1	0	0	0	0		0	1	0	0	0		0	0
2787	15/06/1994	19/09/2008	9	278	14	1	1	2	01/01/1998	2	1	2	7		2	4	9	1		7		2	2	2	2	1	1	98	N/A	98	N/A	7		0	0	1	0	0	0	0		0	1	0	0	0		0	0
2794	15/06/1996	19/09/2008	9	279	12	1	1	2	15/01/2003	2	1	1	0		2	4	6	1		13	HOLY TRINITY	2	2	2	2	1	1	98	N/A	98	N/A	1		0	1	0	0	0	0	0		0	1	0	0	0		0	0
2806	03/05/1995	19/09/2008	9	280	13	1	2	2	15/01/2003	1	1	1	0		2	4	6	1		13	HOLY TRINITY	1	1	1	2	0	0	6		1		0		0	1	0	0	0	0	0		0	1	0	0	0		0	0
2813	17/10/1994	25/09/2008	9	281	13	1	1	2	04/01/1999	2	1	1	0		2	7	10	1		13	PENTECOSTAL ASSEMBLIES OF GOD	1	1	1	1	0	0	9		1		0		0	0	0	0	1	0	0		0	1	0	0	0		0	0
2820	15/06/1992	25/09/2008	9	282	16	2	1	2	01/01/1999	2	1	1	0		2	7	9	1		13	HERA	1	1	2	2	0	0	0	N/A	1		0		0	0	1	0	1	0	0		0	1	0	0	0		0	0
2837	15/06/1995	25/09/2008	9	283	13	1	1	2	15/01/1999	2	1	2	1		2	8	8	1		7		1	1	1	2	0	0	7		7		0		0	0	1	0	0	0	0		0	1	0	0	0		1	4
2844	29/05/1991	25/09/2008	9	284	17	2	1	2	05/01/1998	2	1	1	0		2	8	11	1		1		1	1	1	1	0	0	1		1		0		0	0	0	0	1	0	0		0	1	0	0	0		0	0
2851	19/10/1992	25/09/2008	9	285	15	2	1	2	15/01/2002	2	1	1	0		2	4	6	1		2		1	1	1	2	0	0	5		4		0		0	0	1	0	0	0	0		0	1	0	0	0		0	0
2868	08/08/1996	25/09/2008	9	286	12	1	2	2	15/01/2004	1	1	1	0		2	3	4	1		2		1	1	1	2	0	0	5		4		0		0	0	1	0	0	0	0		0	1	0	0	0		0	0
2875	12/12/1992	25/09/2008	9	287	15	2	1	2	15/01/2001	2	1	1	0		2	4	8	1		10		1	1	1	1	0	0	1		1		0		0	0	0	0	1	0	0		0	1	0	0	0		0	0
2882	02/04/1993	25/09/2008	9	288	15	2	1	2	01/01/2000	2	1	1	0		2	5	8	1		13	DUOD WARUOK	2	2	1	1	0	0	1		1		0		0	0	0	0	1	0	0		0	1	0	0	0		1	4
2899	15/06/1992	25/09/2008	9	289	16	2	1	2	01/01/2002	2	1	1	0		2	4	6	1		13	ROHO MSANDA	1	1	1	1	0	0	1		1		0		0	0	0	0	1	0	0		0	1	0	0	0		1	2
2901	09/12/1995	25/09/2008	9	290	12	1	2	2	02/01/2006	1	1	1	0		2	3	3	1		1		1	1	1	2	0	0	7		1		0		0	1	0	0	0	0	0		0	1	0	0	0		0	0
2918	21/07/1996	25/09/2008	9	291	12	1	1	2	15/05/2001	2	1	1	0		2	4	8	1		2		1	1	1	2	0	0	6		4		0		0	0	0	0	1	0	0		0	1	0	0	0		0	0
2925	15/06/1996	25/09/2008	9	292	12	1	2	2	01/01/2003	1	1	1	0		2	5	5	1		1		2	2	2	2	1	1	0	N/A	0	N/A	1		0	0	0	0	1	0	0		0	1	0	0	0		0	0
2932	25/06/1994	25/09/2008	9	293	14	1	2	2	15/01/2002	1	1	1	0		2	4	6	1		10		1	1	1	1	0	0	1		1		0		0	0	0	0	1	0	0		0	1	0	0	0		0	0
2949	15/06/1996	25/09/2008	9	294	12	1	2	2	15/01/2003	1	1	1	0		2	4	5	1		10		1	1	1	1	0	0	7		7		0		0	0	1	0	0	0	0		0	1	0	0	0		1	1
2956	06/06/1996	25/09/2008	9	295	12	1	1	2	01/01/2003	2	1	1	0		2	2	5	1		13	ROHO MSANDA	1	1	1	1	0	0	1		1		0		0	0	0	0	1	0	0		0	1	0	0	0		1	2
2963	08/08/1996	25/09/2008	9	296	12	1	2	2	15/01/2002	1	1	1	0		2	4	6	1		1		1	1	1	1	0	0	7		7		0		0	0	1	0	0	0	0		0	1	0	0	0		0	0
2970	11/05/1992	25/09/2008	9	297	16	2	2	2	15/01/2002	1	1	1	0		2	5	6	1		10		1	1	2	2	0	0	98	N/A	7		0		0	0	1	0	0	0	0		0	1	0	0	0		0	0
2987	05/02/1995	25/09/2008	9	298	13	1	1	2	01/01/2002	2	1	1	0		2	5	6	1		1		2	2	1	1	0	0	1		0	N/A	0		0	0	0	0	1	0	0		0	1	0	0	0		0	0
2994	15/06/1990	25/09/2008	9	299	18	2	2	2	01/01/2001	1	1	1	0		2	6	8	1		1		2	2	1	1	0	0	1		0	N/A	0		0	0	0	0	1	0	0		0	1	0	0	0		0	0
3009	15/06/1996	25/09/2008	9	300	12	1	2	2	15/01/2005	1	1	1	0		2	3	3	1		7		1	8	1	8	1	1	7		7		7		0	0	1	0	0	0	0		0	0	1	0	0		1	5
3016	12/04/1991	25/09/2008	9	301	17	2	2	2	15/01/2001	1	1	1	0		2	7	8	1		1		1	1	1	1	0	0	1		1		0		0	0	0	0	1	0	0		0	1	0	0	0		1	3
3023	07/09/1996	25/09/2008	9	302	12	1	1	2	15/01/2003	2	1	1	0		2	5	6	1		13	FULL GOSPEL	1	1	1	1	0	0	1		1		0		0	0	0	0	1	0	0		0	1	0	0	0		1	3
3030	07/05/1995	25/09/2008	9	303	13	1	2	2	15/01/2002	1	1	1	0		2	4	6	1		10		1	1	1	1	0	0	4		7		0		0	0	1	0	0	0	0		0	1	0	0	0		0	3
3047	15/07/1993	25/09/2008	9	304	15	2	1	2	15/01/2001	2	1	1	0		2	5	7	1		10		1	1	1	1	0	0	7		7		0		0	0	1	0	0	0	0		0	1	0	0	0		1	3
3054	09/09/1990	25/09/2008	9	305	18	2	2	2	01/01/2000	1	1	1	0		2	7	8	1		13	ROHO	1	1	2	2	0	0	0	N/A	3		0		0	0	0	0	1	0	0		0	1	0	0	0		0	0
3061	15/06/1994	25/09/2008	9	306	14	1	2	2	15/01/2000	1	1	1	0		2	6	8	1		7		1	2	1	2	1	1	7		7		7		0	0	1	0	0	0	0		0	1	0	0	0		1	2
3078	07/05/1993	25/09/2008	9	307	15	2	2	2	01/01/2002	1	1	1	0		2	4	7	1		13	FREE PENTECOAST	1	1	2	2	0	0	0	N/A	1		0		0	0	0	0	1	0	0		0	1	0	0	0		0	0
3085	10/08/1992	25/09/2008	9	308	16	2	1	2	01/01/2000	2	1	1	0		2	7	9	1		13	TRUE GOSPEL	1	1	2	2	0	0	0	N/A	1		0		0	0	0	0	1	0	0		0	1	0	0	0		0	0
3092	15/06/1995	25/09/2008	9	309	13	1	2	2	15/01/2003	1	1	1	0		2	4	6	1		13	FULL GOSPEL	1	1	1	1	0	0	1		1		0		0	1	0	0	0	0	0		0	1	0	0	0		1	4
3104	25/08/1992	25/09/2008	9	310	16	2	2	2	15/01/2001	1	1	1	0		2	5	7	1		10		1	1	1	1	0	0	1		1		0		0	0	0	0	1	0	0		0	1	0	0	0		0	0
3111	12/06/1990	25/09/2008	9	311	18	2	2	2	15/01/1999	1	1	1	0		2	6	9	1		10		1	1	1	1	0	0	7		7		0		0	0	1	0	0	0	0		0	1	0	0	0		0	0
3128	15/06/1995	25/09/2008	9	312	13	1	2	2	15/01/2001	1	1	1	0		2	6	7	1		10		1	1	1	1	0	0	7		7		0		0	0	1	0	0	0	0		0	1	0	0	0		0	0
3135	04/10/1995	25/09/2008	9	313	12	1	2	2	01/01/2003	1	1	1	0		2	3	6	1		13	ROHO	1	1	1	1	0	0	1		1		0		0	0	0	0	1	0	0		0	1	0	0	0		1	1
3142	15/03/1993	25/09/2008	9	314	15	2	1	2	01/01/2001	2	1	1	0		2	6	8	1		1		1	1	1	1	0	0	1		1		0		0	0	0	0	1	0	0		0	1	0	0	0		1	2
3159	25/05/1995	25/09/2008	9	315	13	1	2	2	15/01/2001	1	1	1	0		2	6	7	1		1		1	1	1	1	0	0	7		7		0		0	0	1	0	0	0	0		0	1	0	0	0		1	2
3166	15/06/1992	25/09/2008	9	316	16	2	2	2	15/01/2002	1	1	1	0		2	6	6	1		7		1	1	2	1	0	0	7		7		0		0	0	1	0	0	0	0		0	1	0	0	0		1	3
3173	13/06/1992	25/09/2008	9	317	16	2	1	2	15/01/2002	2	1	1	0		2	6	6	1		10		1	1	1	1	0	0	6		7		0		0	0	1	0	0	0	0		0	1	0	0	0		1	1
3180	15/06/1993	25/09/2008	9	318	15	2	1	2	01/01/2000	2	1	1	0		2	5	8	1		13	ROHO	1	1	2	2	0	0	0	N/A	9		0		0	0	0	0	1	0	0		0	1	0	0	0		1	2
3197	13/10/1994	25/09/2008	9	319	13	1	2	2	04/01/2002	1	1	1	0		2	6	7	1		10		1	1	2	2	0	0	98	N/A	1		0		0	0	0	0	1	0	0		0	1	0	0	0		1	1
3216	15/03/1996	25/09/2008	9	321	12	1	2	2	15/01/2003	1	1	1	0		2	4	5	1		10		1	2	1	2	1	1	7		4		9		0	0	1	0	0	0	0		0	1	0	0	0		0	0
3223	30/06/1995	25/09/2008	9	322	13	1	1	2	15/01/2004	2	1	1	0		2	3	4	1		7		1	1	2	2	0	0	98	N/A	7		0		0	0	1	0	0	0	0		0	1	0	0	0		0	0
3230	15/06/1994	25/09/2008	9	323	14	1	2	2	01/01/2000	1	1	1	0		2	7	9	1		13	KOPTIC	2	2	2	2	1	1	98	N/A	98	N/A	1		0	0	0	0	1	0	0		0	1	0	0	0		1	2
3247	25/05/1993	25/09/2008	9	324	15	2	2	2	15/01/2004	1	1	1	0		2	3	4	1		7		1	1	2	2	0	0	98	N/A	7		0		0	0	1	0	0	0	0		0	1	0	0	0		0	0
3254	15/05/1993	25/09/2008	9	325	15	2	2	2	15/01/2002	1	1	1	0		2	5	6	1		10		1	1	2	2	0	0	98	N/A	1		0		0	1	0	0	0	0	0		0	1	0	0	0		1	4
3261	15/06/1996	25/09/2008	9	326	12	1	1	2	01/01/2002	2	1	1	0		2	6	6	1		2		1	1	2	2	0	0	98	N/A	1		0		0	0	0	0	1	0	0		0	1	0	0	0		0	0
3278	15/06/1991	25/09/2008	9	327	17	2	1	2	01/01/2002	2	1	1	0		2	5	6	1		13	ISRAEL	2	2	2	2	1	1	0	N/A	0	N/A	1		0	0	0	0	1	0	0		0	1	0	0	0		1	1
3285	05/12/1992	25/09/2008	9	328	15	2	2	2	15/01/2003	1	1	1	0		2	5	5	1		10		2	2	2	2	1	1	98	N/A	98	N/A	7		0	0	1	0	0	0	0		0	1	0	0	0		1	2
3292	22/10/1995	25/09/2008	9	329	12	1	2	2	15/01/2002	1	1	1	0		2	4	7	1		10		1	1	1	1	0	0	4		4		0		0	1	1	0	0	0	0		0	1	0	0	0		1	2
3304	21/09/1994	26/09/2008	9	330	14	1	2	2	07/01/2000	1	1	1	0		2	6	9	1		1		1	1	1	1	0	0	4		4		0		0	0	0	0	1	0	0		0	1	0	0	0		0	0
3311	11/12/1993	26/09/2008	9	331	14	1	1	2	15/01/2000	2	1	1	0		2	6	8	1		7		1	1	1	1	0	0	7		7		0		0	1	0	0	0	0	0		0	1	0	0	0		1	2
3328	21/09/1996	26/09/2008	9	332	12	1	2	2	15/01/2003	1	1	1	0		2	3	5	1		7		1	1	1	1	0	0	7		7		0		0	1	0	0	0	0	0		0	1	0	0	0		1	2
3335	15/06/1995	26/09/2008	9	333	13	1	1	2	15/01/2002	2	1	1	0		2	5	7	1		10		1	1	2	2	0	0	98	N/A	1		0		0	0	0	0	1	0	0		0	1	0	0	0		1	3
3342	10/04/1991	26/09/2008	9	334	17	2	2	2	15/01/2000	1	1	1	0		2	8	8	1		7		1	1	2	2	0	0	98	N/A	4		0		0	0	0	0	0	0	1	TAP	0	1	0	0	0		0	0
3359	01/04/1994	26/09/2008	9	335	14	1	2	2	15/01/2002	1	1	1	0		2	5	5	1		7		1	1	2	2	0	0	98	N/A	4		0		0	0	0	0	0	0	1	TAP	0	1	0	0	0		0	0
3366	15/06/1991	26/09/2008	9	336	17	2	1	2	15/01/2002	2	1	1	0		2	5	7	1		13	MIRACLE CHURCH	1	1	2	1	0	0	98	N/A	1		0		0	0	0	0	1	0	0		0	1	0	0	0		1	2
3373	15/06/1992	26/09/2008	9	337	16	2	1	2	15/01/2003	2	1	1	0		2	5	6	1		13	JESUS MINISTRY	1	2	2	2	1	1	98	N/A	4		4		0	0	0	0	1	0	0		0	1	0	0	0		0	0
3380	06/09/1996	26/09/2008	9	338	12	1	1	2	15/01/2002	2	1	1	0		2	5	6	1		7		1	1	1	1	0	0	7		7		0		0	1	0	0	0	0	0		0	1	0	0	0		0	0
3397	23/04/1992	26/09/2008	9	339	16	2	2	2	15/01/2001	1	1	1	0		2	7	7	1		1		2	2	2	2	1	1	98	N/A	98	N/A	7		0	0	1	0	0	0	0		0	1	0	0	0		0	0
3409	13/11/1990	26/09/2008	9	340	17	2	1	2	15/01/1997	2	1	2	1		2	7	11	1		2		1	1	1	2	0	0	4		1		0		0	1	0	0	0	0	0		0	1	0	0	0		0	0
3416	29/06/1996	26/09/2008	9	341	12	1	1	2	15/01/2004	2	1	1	0		2	4	4	1		7		2	1	2	1	0	0	6		7		0		0	1	0	0	0	0	0		0	1	0	0	0		0	0
3423	25/09/1996	26/09/2008	9	342	12	1	1	2	07/01/2002	2	1	1	0		2	4	6	1		13	VOICE OF SALVATION AND HEALING	1	1	1	1	0	0	1		1		0		0	0	0	0	1	0	0		0	1	0	0	0		1	4
3430	21/01/1996	26/09/2008	9	343	12	1	2	2	15/01/2003	1	1	1	0		2	4	5	1		7		2	2	1	1	0	0	7		98	N/A	0		0	0	1	0	0	0	0		0	1	0	0	0		1	2
3447	09/08/1993	26/09/2008	9	344	15	2	1	2	15/01/2001	2	1	1	0		2	6	8	1		13	HOLY TRINITY	1	1	1	2	0	0	6		1		0		0	1	0	0	0	0	0		0	1	0	0	0		0	0
3454	15/06/1992	26/09/2008	9	345	16	2	1	2	15/01/1999	2	1	1	0		2	8	9	1		7		1	1	1	1	0	0	7		7		0		0	0	0	0	0	0	1	TAP	0	1	0	0	0		0	0
3461	18/04/1992	26/09/2008	9	346	16	2	2	2	15/01/1999	1	1	1	0		2	8	9	1		1		1	1	1	1	0	0	98	CATECHIST	7		0		0	1	0	0	0	0	0		0	1	0	0	0		1	4
3478	30/08/1994	26/09/2008	9	347	14	1	2	2	15/01/2000	1	1	1	0		2	7	8	1		1		1	1	1	1	0	0	98	CATECHIST	7		0		0	1	0	0	0	0	0		0	1	0	0	0		1	4
3485	19/12/1990	26/09/2008	9	348	17	2	1	2	15/01/1999	2	1	1	0		2	8	9	1		8		1	1	2	2	0	0	98	N/A	7		0		0	0	0	0	0	0	1	TAP	0	1	0	0	0		1	3
3492	18/06/1992	26/09/2008	9	349	16	2	1	2	15/01/2000	2	1	1	0		2	7	8	1		8		1	1	2	2	0	0	98	N/A	7		0		0	0	0	0	0	0	1	TAP	0	1	0	0	0		1	3
3504	24/12/1995	26/09/2008	9	350	12	1	2	2	15/01/2000	1	1	1	0		2	5	8	1		8		1	1	2	2	0	0	98	N/A	7		0		0	0	0	0	0	0	1	TAP	0	1	0	0	0		1	3
3511	01/10/1993	26/09/2008	9	351	14	1	2	2	15/01/2002	1	1	1	0		2	4	7	1		13	PAG	1	2	2	2	1	1	98	N/A	9		4		0	0	0	0	1	0	0		0	1	0	0	0		0	0
3528	20/11/1990	26/09/2008	9	352	17	2	2	2	06/01/1997	1	1	1	0		2	7	11	1		13	PAG	1	1	2	2	0	0	98	N/A	1		0		0	0	0	0	1	0	0		0	1	0	0	0		0	0
3535	28/08/1992	26/09/2008	9	353	16	2	1	2	15/01/1999	2	1	1	0		2	8	9	1		2		1	1	1	2	0	0	7		7		0		0	0	1	0	0	0	0		0	1	0	0	0		1	1
3542	08/09/1996	26/09/2008	9	354	12	1	1	2	15/01/2004	2	1	1	0		2	4	5	1		10		1	1	1	1	0	0	1		1		0		0	0	0	0	1	0	0		0	1	0	0	0		0	0
3559	15/06/1996	26/09/2008	9	355	12	1	2	2	15/01/2003	1	1	1	0		2	4	6	1		10		1	1	1	1	0	0	1		1		0		0	0	0	0	1	0	0		0	1	0	0	0		0	0
3566	15/06/1996	26/09/2008	9	356	12	1	1	2	15/01/2003	2	1	1	0		2	5	5	1		10		1	1	2	2	0	0	98	N/A	7		0		0	0	1	0	0	0	0		0	1	0	0	0		1	3
3573	15/03/1990	26/09/2008	9	357	18	2	2	2	15/02/1999	1	1	1	0		2	7	10	1		1		1	1	1	1	0	0	3		1		0		0	0	1	0	0	0	0		0	1	0	0	0		1	3
3580	15/06/1996	26/09/2008	9	358	12	1	1	2	03/01/2000	2	1	1	0		2	8	9	1		13	ISRAEL CHURCH OF AFRICA	1	1	1	1	0	0	1		1		0		0	0	0	0	1	0	0		0	1	0	0	0		0	0
3597	15/06/1996	26/09/2008	9	359	12	1	2	2	15/01/2002	1	1	1	0		2	5	6	1		3		1	1	1	2	0	0	9		7		0		0	0	1	0	0	0	0		0	1	0	0	0		1	4
3609	15/06/1996	26/09/2008	9	360	12	1	1	2	15/01/2005	2	1	1	0		2	2	3	1		3		1	2	1	1	0	0	9		7		0		0	0	1	0	0	0	0		0	1	0	0	0		1	4
3616	15/06/1994	26/09/2008	9	361	14	1	1	2	15/01/2003	2	1	1	0		2	5	5	1		3		1	1	1	1	0	0	9		7		0		0	0	1	0	0	0	0		0	1	0	0	0		1	4
3623	15/08/1990	02/10/2008	9	362	18	2	1	2	15/01/2000	2	1	2	1		2	7	7	1		10		1	1	1	1	0	0	9		7		0		0	0	1	0	0	0	0		0	1	0	0	0		0	0
3630	25/03/1995	02/10/2008	9	363	13	1	2	2	15/01/2002	1	1	1	0		2	6	7	1		1		1	1	1	1	0	0	3		9		0		0	0	1	0	0	0	0		0	1	0	0	0		0	0
3647	27/12/1994	02/10/2008	9	364	13	1	1	2	01/01/2002	2	1	1	0		2	5	7	1		13	ISRAEL	2	1	2	2	0	0	0	N/A	0	N/A	0		0	0	0	0	1	0	0		0	1	0	0	0		0	0
3654	15/06/1994	02/10/2008	9	365	14	1	2	2	15/01/2000	1	1	1	0		2	6	6	1		1		1	1	1	1	0	0	3		3		0		0	0	1	0	0	0	0		0	0	1	0	0		0	0
3661	02/05/1995	02/10/2008	9	366	13	1	2	2	08/01/2001	1	1	1	0		2	7	7	1		3		1	1	1	1	0	0	1		1		0		0	0	0	0	1	0	0		0	1	0	0	0		1	3
3678	15/06/1993	02/10/2008	9	367	15	2	1	2	15/01/2002	2	1	1	0		2	6	7	1		3		1	1	1	1	0	0	5		1		0		0	0	1	0	0	0	0		0	1	0	0	0		0	0
3685	25/10/1995	02/10/2008	9	368	12	1	2	2	15/01/2004	1	1	1	0		2	5	5	1		7		1	1	1	1	0	0	6		1		0		0	0	1	0	0	0	0		0	1	0	0	0		1	2
3704	25/10/1992	02/10/2008	9	370	15	2	2	2	15/01/2004	1	1	1	0		2	5	5	1		7		1	1	1	1	0	0	6		1		0		0	0	1	0	0	0	0		0	1	0	0	0		1	2
3711	16/06/1996	02/10/2008	9	371	12	1	1	2	01/01/2003	2	1	1	0		2	2	6	1		13	ISRAEL	2	2	2	2	1	1	98	N/A	98	N/A	1		0	0	0	0	1	0	0		0	1	0	0	0		0	0
3728	13/05/1994	02/10/2008	9	372	14	1	2	2	01/01/2002	1	1	1	0		2	6	8	1		13	HERA	1	1	1	1	0	0	6		5		0		0	0	0	0	1	0	0		0	1	0	0	0		1	4
3735	15/06/1994	02/10/2008	9	373	14	1	1	2	27/01/2001	2	1	1	0		2	6	7	1		7		1	1	8	2	0	0	98	N/A	9		0		0	1	0	0	0	0	0		0	1	0	0	0		0	0
3742	05/12/1992	02/10/2008	9	374	15	2	1	2	15/01/2000	2	1	1	0		2	7	8	1		11		1	1	1	2	0	0	7		1		0		0	0	1	0	0	0	0		0	1	0	0	0		1	2
3766	15/06/1994	02/10/2008	9	376	14	1	1	2	15/01/2002	2	1	1	0		2	6	7	1		3		1	2	1	2	1	1	98	UNK	7		9		0	0	1	0	0	0	0		0	1	0	0	0		0	0
3773	15/06/1994	02/10/2008	9	377	14	1	1	2	03/01/2000	2	1	1	0		2	7	8	1		1		1	2	2	0	0	0	98	N/A	98	N/A	0		0	0	1	0	0	0	0		0	0	1	0	0		0	0
3780	15/06/1994	02/10/2008	9	378	14	1	1	2	15/01/2003	2	1	1	0		1	4	5	1		1		1	2	2	2	1	1	98	N/A	9		7		0	0	0	0	0	1	0		0	1	0	0	0		0	0
3797	01/10/1996	02/10/2008	9	379	12	1	2	2	15/01/2003	1	1	1	0		2	4	5	1		1		1	1	1	2	0	0	3		7		0		0	1	0	0	0	0	0		0	1	0	0	0		0	0
3809	01/06/1993	02/10/2008	9	380	15	2	1	2	15/01/2002	2	1	1	0		2	6	6	1		1		1	1	2	2	0	0	98	N/A	7		0		0	1	0	0	0	0	0		0	1	0	0	0		1	1
3816	01/01/1993	02/10/2008	9	381	15	2	1	2	01/01/2002	2	1	1	0		2	6	7	1		1		1	1	1	1	0	0	1		1		0		0	1	0	0	0	0	0		0	1	0	0	0		0	0
3823	11/05/1995	02/10/2008	9	382	13	1	1	2	01/01/2002	2	1	1	0		2	6	7	1		13	CHURCH OF CHRIST IN AFRICA	1	1	1	1	0	0	6		1		0		0	0	0	0	1	0	0		0	0	1	0	0		1	2
3830	02/02/1992	02/10/2008	9	383	16	2	2	2	15/01/2000	1	1	1	0		2	6	8	1		7		1	1	1	1	0	0	7		7		0		0	1	0	0	0	0	0		0	1	0	0	0		0	0
3847	12/01/1993	02/10/2008	9	384	15	2	2	2	15/01/1999	1	1	1	0		3	1	9	1		1		1	1	1	2	0	0	3		7		0		0	1	0	0	0	0	0		0	1	0	0	0		0	0
3854	21/04/1992	02/10/2008	9	385	16	2	1	2	15/01/2000	2	1	1	0		2	1	9	1		1		1	1	1	1	0	0	3		4		0		0	0	0	0	1	0	0		0	1	0	0	0		0	0
3861	10/09/1992	02/10/2008	9	386	16	2	1	2	15/01/2002	2	1	1	0		2	6	7	1		7		1	1	1	1	0	0	1		1		0		0	0	1	0	0	0	0		0	1	0	0	0		1	3
3878	16/02/1993	02/10/2008	9	387	15	2	2	2	01/01/2002	1	1	1	0		2	6	7	1		13	DUOD WARUOK	1	1	1	1	0	0	7		1		0		0	0	0	0	1	0	0		0	1	0	0	0		1	1
3885	19/07/1995	02/10/2008	9	388	13	1	2	2	15/01/2004	1	1	1	0		2	2	4	1		7		1	1	1	1	0	0	7		7		0		0	1	0	0	0	0	1	TAP	0	1	0	0	0		1	1
3892	17/02/1996	02/10/2008	9	389	12	1	2	2	15/01/2003	1	1	1	0		2	4	5	1		1		1	1	1	2	0	0	6		9		0		0	1	0	0	0	0	0		0	1	0	0	0		0	0
3904	26/12/1992	02/10/2008	9	390	15	2	2	2	15/01/1998	1	1	1	0		2	6	10	1		1		1	1	1	1	0	0	6		9		0		0	1	0	0	0	0	0		0	1	0	0	0		0	0
3911	15/06/1990	02/10/2008	9	391	18	2	1	2	15/01/1998	2	1	1	0		3	3	11	1		7		1	1	1	1	0	0	1		1		0		0	0	1	0	0	0	0		0	1	0	0	0		0	0
3928	17/06/1994	02/10/2008	9	392	14	1	1	2	15/01/1999	2	1	1	0		2	6	9	1		3		1	1	1	1	0	0	5		7		0		0	1	0	0	0	0	0		0	1	0	0	0		0	0
3935	16/08/1996	02/10/2008	9	393	12	1	1	2	15/01/2003	2	1	1	0		2	4	5	1		3		1	1	1	1	0	0	5		7		0		0	1	0	0	0	0	0		0	1	0	0	0		0	0
3959	03/10/1990	02/10/2008	9	395	17	2	2	2	15/01/1998	1	1	1	0		2	8	11	1		3		1	1	1	1	0	0	5		1		0		0	0	1	0	0	0	0		0	1	0	0	0		0	0
3966	15/06/1992	02/10/2008	9	396	16	2	1	2	15/01/2000	2	1	1	0		2	8	9	1		7		2	2	1	1	0	0	1		98	N/A	0		0	0	1	0	0	0	0		0	1	0	0	0		0	0
3973	15/10/1992	02/10/2008	9	397	15	2	1	2	01/01/2000	2	1	1	0		2	3	10	1		1		1	1	2	2	0	0	0	N//A	1		0		0	1	0	0	0	0	0		0	1	0	0	0		1	2
3980	31/07/1996	02/10/2008	9	398	12	1	2	2	01/01/2003	1	1	1	0		2	1	5	1		1		1	1	2	2	0	0	0	N/A	1		0		0	1	0	0	0	0	0		0	1	0	0	0		1	2
3997	06/08/1994	02/10/2008	9	399	14	1	1	2	15/01/2003	2	1	1	0		2	5	6	1		7		1	1	2	2	0	0	98	UNK	1		0		0	0	1	0	0	0	0		0	1	0	0	0		0	0
4002	21/11/1989	02/10/2008	9	400	18	2	2	2	01/01/1996	1	1	1	0		3	1	12	1		13	HERA	1	1	2	2	0	0	98	N/A	4		0		0	0	0	0	1	0	0		0	0	1	0	0		1	3
4019	15/06/1991	02/10/2008	9	401	17	2	1	2	15/01/1998	2	1	1	0		3	2	10	1		7		1	2	8	2	1	1	98	NON KNOWN	9		5		0	1	0	0	0	0	0		1	0	1	0	0		1	2
4026	22/08/1992	02/10/2008	9	402	16	2	1	2	15/01/1997	2	1	1	0		4	2	11	1		1		1	1	1	1	0	0	3		7		0		0	0	1	0	0	0	0		0	0	1	0	0		0	0
4033	15/07/1993	02/10/2008	9	403	15	2	2	2	15/01/2000	1	1	1	0		2	8	9	1		1		1	1	1	1	0	0	6		1		0		0	0	1	0	1	0	0		0	1	0	0	0		1	2
4040	02/06/1996	02/10/2008	9	404	12	1	2	2	15/01/2003	1	1	1	0		2	4	6	1		7		1	1	1	2	0	0	7		1		0		0	0	1	0	1	0	0		0	1	0	0	0		0	0
4057	20/06/1991	02/10/2008	9	405	17	2	1	2	15/01/1998	2	1	1	0		3	2	10	1		8		1	1	1	1	0	0	6		7		0		0	1	0	0	0	0	0		0	1	0	0	0		1	1
4064	15/06/1994	03/10/2008	9	406	14	1	2	2	01/01/1999	1	1	1	0		2	7	10	1		13	ISRAEL CHURCH OF AFRICA	1	1	1	1	0	0	1		1		0		0	0	0	0	1	0	0		0	1	0	0	0		0	0
4071	03/08/1993	03/10/2008	9	407	15	2	2	2	15/01/1999	1	1	1	0		2	8	9	1		1		1	1	1	1	0	0	9		9		0		0	1	0	0	0	0	0		0	1	0	0	0		0	0
4088	28/03/1996	03/10/2008	9	408	12	1	2	2	15/01/2002	1	1	1	0		2	5	7	1		7		1	1	1	1	0	0	1		1		0		0	0	0	0	1	0	0		0	1	0	0	0		1	12
4095	17/01/1996	03/10/2008	9	409	12	1	1	2	01/01/2003	2	1	1	0		2	3	6	1		13	CHCA NGUONO	1	1	1	1	0	0	1		1		0		0	0	0	0	1	0	0		0	1	0	0	0		0	0
4107	07/02/1991	03/10/2008	9	410	17	2	2	2	15/01/2001	1	1	1	0		2	6	8	1		10		2	2	2	2	1	1	98	N/A	98	N/A	4		0	1	0	0	0	0	0		0	1	0	0	0		1	1
4114	16/04/1994	03/10/2008	9	411	14	1	2	2	01/01/2001	1	1	1	0		2	1	9	1		13	NEW TESTAMENT	1	1	1	1	0	0	1		1		0		0	0	0	0	1	0	0		0	1	0	0	0		0	0
4121	11/11/1994	03/10/2008	9	412	13	1	2	2	01/01/2002	1	1	1	0		2	5	6	1		1		1	1	1	1	0	0	1		1		0		0	0	0	0	1	0	0		0	1	0	0	0		0	0
4138	15/06/1992	03/10/2008	9	413	16	2	1	2	15/01/1999	2	1	1	0		2	7	10	1		13	HERA	2	2	2	2	1	1	98	N/A	98	N/A	4		0	0	0	0	1	0	0		0	1	0	0	0		0	0
4145	15/08/1994	03/10/2008	9	414	14	1	2	2	01/01/2002	1	1	1	0		2	5	6	1		13	CORPTIC	1	1	1	1	0	0	1		1		0		0	0	1	0	0	0	0		0	1	0	0	0		1	2
4152	15/06/1994	03/10/2008	9	415	14	1	2	2	15/01/2001	1	1	1	0		2	6	7	1		1		1	1	2	2	0	0	98	N/A	7		0		0	0	1	0	0	0	0		0	1	0	0	0		1	2
4169	15/06/1996	03/10/2008	9	416	12	1	2	2	15/01/2003	1	1	1	0		2	3	5	1		1		1	1	2	2	0	0	98	N/A	7		0		0	0	1	0	0	0	0		0	1	0	0	0		1	2
4176	15/06/1992	03/10/2008	9	417	16	2	1	2	15/01/2004	2	1	1	0		2	3	4	1		1		1	1	2	2	0	0	98	N/A	7		0		0	0	0	0	0	0	1	TAP	0	1	0	0	0		1	1
4183	15/06/1994	03/10/2008	9	418	14	1	2	2	15/01/2003	1	1	1	0		2	4	5	1		1		1	1	2	2	0	0	98	N/A	7		0		0	0	1	0	0	0	0		0	1	0	0	0		1	1
4190	15/06/1996	03/10/2008	9	419	12	1	2	2	15/01/2004	1	1	1	0		2	3	4	1		1		1	1	2	2	0	0	98	N/A	7		0		0	0	1	0	0	0	0		0	1	0	0	0		1	1
4202	15/02/1992	03/10/2008	9	420	16	2	2	2	01/01/1998	1	1	1	0		2	8	10	1		10		2	2	2	2	1	1	0	N/A	0	N/A	1		0	0	0	0	1	0	0		0	1	0	0	0		1	4
4219	15/02/1993	03/10/2008	9	421	15	2	2	2	01/01/2000	1	1	1	0		2	5	9	1		10		2	2	2	2	1	1	0	N/A	0	N/A	1		0	0	0	0	1	0	0		0	1	0	0	0		1	4
4226	15/06/1996	03/10/2008	9	422	12	1	1	2	01/01/2003	2	1	1	0		2	4	5	1		10		2	2	2	2	1	1	0	N/A	0	N/A	1		0	0	0	0	1	0	0		0	1	0	0	0		1	4
4233	15/06/1995	03/10/2008	9	423	13	1	2	2	15/01/2002	1	1	1	0		2	5	7	1		7		1	2	1	2	1	1	98	N/A	98	N/A	4		0	0	0	0	1	0	0		0	1	0	0	0		0	0
4240	15/06/1991	03/10/2008	9	424	17	2	2	2	03/01/2003	1	1	1	0		2	6	6	1		7		1	1	1	1	0	0	1		1		0		0	0	1	0	0	0	0		0	1	0	0	0		0	0
4257	07/06/1991	03/10/2008	9	425	17	2	2	2	15/01/2003	1	1	1	0		2	3	5	1		7		2	2	2	2	1	1	98	N/A	98	N/A	7		0	0	1	0	0	0	0		0	1	0	0	0		0	0
4264	02/01/1992	03/10/2008	9	426	16	2	2	2	15/01/2004	1	1	1	0		2	6	5	1		7		1	1	1	1	0	0	1		1		0		0	0	1	0	0	0	0		0	1	0	0	0		0	0
4271	07/10/1995	03/10/2008	9	427	12	1	1	2	15/01/2003	2	1	1	0		2	5	5	1		7		1	1	1	2	0	0	7		7		0		0	1	0	0	0	0	0		0	1	0	0	0		1	1
4288	20/09/1992	03/10/2008	9	428	16	2	2	2	15/01/2002	1	1	1	0		2	6	6	1		7		1	1	1	2	0	0	7		7		0		0	1	0	0	0	0	0		0	1	0	0	0		1	1
4295	15/06/1993	03/10/2008	9	429	15	2	2	2	15/01/2001	1	1	1	0		2	6	7	1		7		2	2	2	2	1	1	98	N/A	98	N/A	7		0	0	1	0	0	0	0		0	1	0	0	0		0	0
4307	08/05/1994	03/10/2008	9	430	14	1	1	2	01/01/2000	2	1	1	0		2	4	8	1		13	CCA HERA	1	1	1	1	0	0	1		1		0		0	0	0	0	1	0	0		0	1	0	0	0		0	0
4314	15/06/1994	03/10/2008	9	431	14	1	2	2	01/01/2000	1	1	1	0		2	6	9	1		13	CCA HERA	1	2	1	2	1	1	98	N/A	98	N/A	1		0	0	0	0	1	0	0		0	1	0	0	0		0	0
4338	21/12/1993	03/10/2008	9	433	14	1	1	2	15/01/2002	2	1	1	0		2	5	7	1		7		1	1	1	1	0	0	1		1		0		0	0	1	0	0	0	0		0	1	0	0	0		0	0
4345	17/01/1994	03/10/2008	9	434	14	1	2	2	15/01/2001	1	1	1	0		2	6	7	1		1		1	1	2	2	0	0	98	N/A	4		0		0	1	0	0	0	0	0		0	1	0	0	0		0	0
4352	05/09/1991	03/10/2008	9	435	17	2	2	2	15/01/2000	1	1	1	0		2	2	11	1		10		1	1	2	2	0	0	98	N/A	1		0		0	0	1	0	0	0	0		0	1	0	0	0		1	4
4369	14/10/1991	03/10/2008	9	436	16	2	1	2	15/01/1998	2	1	1	0		3	1	10	1		6		1	1	1	1	0	0	1		98	VILLAGE REPORTERS	0		0	0	0	0	1	0	0		0	0	1	0	0		1	12
4376	12/04/1992	03/10/2008	9	437	16	2	1	2	15/01/2000	2	1	1	0		3	1	9	1		7		1	1	1	1	0	0	1		1		0		0	0	0	0	1	0	0		0	0	1	0	0		1	12
4383	15/06/1996	09/10/2008	9	438	12	1	1	2	15/01/2004	2	1	1	0		2	4	4	1		7		2	2	1	2	1	1	6		98	N/A	9		0	1	0	0	0	0	0		0	1	0	0	0		0	0
4390	20/06/1992	09/10/2008	9	439	16	2	2	2	15/01/2000	1	1	1	0		2	6	8	1		10		2	2	1	2	1	1	6		98	N/A	9		0	1	0	0	0	0	0		0	1	0	0	0		0	0
4402	09/12/1994	09/10/2008	9	440	13	1	1	2	15/01/2003	2	1	1	0		2	4	5	1		7		2	2	1	2	1	1	6		98	N/A	9		0	1	0	0	0	0	0		0	1	0	0	0		0	0
4419	15/06/1996	09/10/2008	9	441	12	1	1	2	15/01/2006	2	1	1	0		2	3	3	1		7		2	2	2	2	1	1	98	N/A	98	N/A	1		0	1	0	0	0	0	0		0	1	0	0	0		1	4
4426	15/07/1994	09/10/2008	9	442	14	1	2	2	01/01/2001	1	1	1	0		2	6	8	1		13	Church of christ in Africa	1	1	1	1	0	0	1		1		0		0	0	0	0	1	0	0		0	1	0	0	0		0	0
4433	15/06/1990	09/10/2008	9	443	18	2	1	2	15/01/1998	2	1	2	1		2	8	8	1		7		1	1	1	1	0	0	7		7		0		0	1	0	0	0	0	0		0	1	0	0	0		1	6
4440	08/08/1992	09/10/2008	9	444	16	2	2	2	15/01/2003	1	1	1	0		2	5	6	1		7		1	1	1	1	0	0	1		1		0		0	0	1	0	0	0	0		0	1	0	0	0		0	0
4457	08/04/1990	09/10/2008	9	445	18	2	1	2	15/01/2003	2	1	1	0		2	5	5	1		7		1	1	1	1	0	0	1		1		0		0	0	1	0	0	0	0		0	1	0	0	0		0	0
4464	02/03/1995	09/10/2008	9	446	13	1	1	2	15/01/2004	2	1	1	0		2	4	5	1		7		1	1	1	1	0	0	1		1		0		0	0	1	0	0	0	0		0	1	0	0	0		0	0
4471	07/08/1995	09/10/2008	9	447	13	1	2	2	15/01/2004	1	1	1	0		2	3	4	1		7		1	1	1	1	0	0	7		7		0		0	1	0	0	0	0	0		0	1	0	0	0		0	0
4488	16/07/1993	09/10/2008	9	448	15	2	1	2	04/01/1999	2	1	1	0		2	5	9	1		13	REDEEMED APOSTOLIC	1	1	2	2	0	0	0	N/A	1		0		0	0	1	0	0	0	0		0	1	0	0	0		0	0
4495	16/09/1994	09/10/2008	9	449	14	1	1	2	01/01/2001	2	1	1	0		2	6	8	1		13	REDEEMED CHURCH	1	1	2	2	0	0	0	N/A	1		0		0	0	1	0	0	0	0		0	1	0	0	0		0	0
4507	15/06/1994	09/10/2008	9	450	14	1	2	2	15/01/2002	1	1	1	0		2	5	6	1		7		2	2	2	2	1	1	98	N/A	98	N/A	9		0	1	0	0	0	0	0		0	1	0	0	0		0	0
4514	11/04/1996	09/10/2008	9	451	12	1	2	2	15/01/2004	1	1	1	0		2	3	5	1		7		1	1	1	1	0	0	1		1		0		0	1	0	0	0	0	0		0	1	0	0	0		0	0
4521	26/03/1995	09/10/2008	9	452	13	1	2	2	02/09/2002	1	1	1	0		2	6	10	1		3		1	1	1	2	0	0	2	N\A	1		0		0	0	1	1	0	0	0		0	1	0	0	0		1	4
4538	02/09/1991	09/10/2008	9	453	17	2	2	2	15/01/2000	1	1	1	0		2	7	8	1		7		1	1	1	1	0	0	7		7		0		0	1	0	0	0	0	0		0	1	0	0	0		1	4
4545	15/11/1993	09/10/2008	9	454	14	1	2	2	01/01/2001	1	1	1	0		2	5	7	1		7		1	1	1	1	0	0	7		7		0		0	1	0	0	0	0	0		0	1	0	0	0		1	4
4552	05/11/1994	09/10/2008	9	455	13	1	2	2	01/01/2002	1	1	1	0		2	7	7	1		1		1	1	1	1	0	0	7		1		0		0	0	0	0	1	1	0		0	1	0	0	0		0	0
4569	12/08/1996	09/10/2008	9	456	12	1	1	2	01/04/2003	2	1	1	0		2	4	5	1		1		1	1	1	1	0	0	7		1		0		0	0	0	0	1	1	0		0	1	0	0	0		0	0
4576	15/06/1996	09/10/2008	9	457	12	1	1	2	15/01/2003	2	1	1	0		2	4	6	1		7		1	1	1	1	0	0	4		1		0		0	0	1	0	0	0	0		0	1	0	0	0		1	3
4583	15/06/1991	09/10/2008	9	458	17	2	2	2	15/01/2001	1	1	1	0		2	6	8	1		7		1	1	1	1	0	0	4		1		0		0	0	1	0	0	0	0		0	1	0	0	0		1	3
4590	20/03/1996	09/10/2008	9	459	12	1	1	2	15/01/2002	2	1	1	0		2	5	6	1		7		1	1	1	1	0	0	9		7		0		0	1	0	0	0	0	0		0	1	0	0	0		0	0
4602	15/06/1991	09/10/2008	9	460	17	2	1	2	15/01/2002	2	1	1	0		2	5	6	1		12		1	1	1	1	0	0	7		4		0		0	0	0	0	0	0	1	TAP	0	0	0	1	0		1	1
4619	15/06/1995	09/10/2008	9	461	13	1	2	2	01/01/2000	1	1	1	0		2	3	9	1		13	HERA	1	2	1	2	1	1	5		5		1		0	0	1	0	0	1	0		0	1	0	0	0		0	0
4626	15/06/1992	09/10/2008	9	462	16	2	1	2	15/01/2001	2	1	1	0		2	7	8	1		7		2	2	1	1	0	0	1		98	N/A	0		0	1	0	0	0	0	0		0	1	0	0	0		0	0
4633	13/05/1992	09/10/2008	9	463	16	2	1	2	15/01/2002	2	1	1	0		2	7	5	1		7		1	1	1	1	0	0	1		1		0		0	1	0	0	0	0	0		0	1	0	0	0		0	0
4640	11/11/1993	09/10/2008	9	464	14	1	1	2	01/01/2001	2	1	1	0		2	3	8	1		1		1	1	1	1	0	0	1		1		0		0	0	0	0	1	0	0		0	1	0	0	0		0	0
4657	15/06/1994	09/10/2008	9	465	14	1	1	2	15/01/2001	2	1	1	0		2	7	7	1		3		1	2	2	8	1	1	98	N/A	9		7		0	1	0	0	0	0	0		0	1	0	0	0		0	0
4664	15/06/1993	09/10/2008	9	466	15	2	1	2	15/01/2003	2	1	1	0		2	5	6	1		7		1	1	1	1	0	0	6		4		0		0	0	1	0	0	0	0		0	1	0	0	0		1	3
4671	02/09/1990	09/10/2008	9	467	18	2	1	2	01/01/1996	2	1	1	0		2	8	12	1		1		1	1	1	1	0	0	7		1		0		0	0	0	0	1	1	0		0	1	0	0	0		0	0
4688	15/06/1995	09/10/2008	9	468	13	1	1	2	15/01/2001	2	1	1	0		2	5	7	1		10		2	2	1	1	0	0	9		98	N/A	0		0	1	0	0	0	0	0		0	1	0	0	0		1	1
4695	09/05/1995	09/10/2008	9	469	13	1	2	2	15/01/2001	1	1	1	0		2	6	7	1		1		1	1	1	1	0	0	7		9		0		0	1	0	0	0	0	0		0	1	0	0	0		1	6
4707	15/06/1991	09/10/2008	9	470	17	2	2	2	05/01/1998	1	1	1	0		2	8	10	1		13	APOSTOLIC	2	2	1	1	0	0	1		98	N/A	0		0	0	0	0	0	0	1	SPRING	0	0	1	0	0		0	0
4714	15/10/1993	09/10/2008	9	471	14	1	2	2	15/01/2002	1	1	1	0		2	5	6	1		1		1	1	1	1	0	0	9		7		0		0	1	0	0	0	0	0		0	1	0	0	0		1	1
4721	15/07/1993	16/10/2008	9	472	15	2	2	2	15/01/2002	1	1	1	0		2	5	7	1		10		2	2	1	1	0	0	1		98	N/A	0		0	0	1	0	0	0	0		0	1	0	0	0		0	0
4738	15/06/1992	16/10/2008	9	473	16	2	1	2	02/12/2002	2	1	1	0		2	5	6	1		13	HERA	1	1	2	2	0	0	98	N/A	1		0		0	0	0	1	1	0	0		0	1	0	0	0		0	0
4745	15/06/1990	16/10/2008	9	474	18	2	2	2	09/01/1984	1	1	1	0		3	4	16	1		1		1	1	1	1	0	0	3		1		0		0	0	0	1	0	0	0		0	0	1	0	0		1	5
4752	20/06/1994	16/10/2008	9	475	14	1	2	2	15/01/2004	1	1	1	0		2	3	5	1		1		1	1	1	1	0	0	4		1		0		0	0	1	0	0	0	0		0	0	1	0	0		0	0
4769	15/06/1994	16/10/2008	9	476	14	1	1	2	01/01/2002	2	1	1	0		2	3	6	1		11		1	2	2	2	1	1	98	N/A	98	UNK	9		0	0	0	0	1	0	0		0	1	0	0	0		0	0
4776	11/10/1996	16/10/2008	9	477	12	1	2	2	01/01/2002	1	1	1	0		2	6	6	1		1		1	1	2	2	0	0	98	N/A	4		0		0	0	0	0	1	0	0		0	1	0	0	0		1	1
4783	15/09/1993	16/10/2008	9	478	15	2	1	2	15/01/2002	2	1	1	0		2	5	7	1		1		1	2	2	2	1	1	98	N/A	1		1		0	0	1	0	0	0	0		0	1	0	0	0		0	0
4790	06/04/1991	16/10/2008	9	479	17	2	2	2	01/01/2003	1	1	1	0		2	4	5	1		2		1	1	1	1	0	0	1		1		0		0	0	0	0	1	0	0		0	1	0	0	0		0	0
4802	28/03/1996	16/10/2008	9	480	12	1	2	2	01/01/2001	1	1	1	0		2	5	7	1		1		2	2	8	2	1	1	98	N/A	98	N/A	1		0	0	0	0	1	0	0		0	1	0	0	0		0	0
4819	18/12/1994	16/10/2008	9	481	13	1	2	2	01/01/2002	1	1	1	0		2	6	6	1		2		1	1	1	1	0	0	1		1		0		0	0	0	0	1	0	0		0	1	0	0	0		0	0
4826	15/08/1991	16/10/2008	9	482	17	2	2	2	15/01/1999	1	1	1	0		2	5	10	1		7		1	2	2	2	1	1	98	N/A	1		1		0	0	1	0	0	0	0		0	1	0	0	0		0	0
4833	15/06/1992	16/10/2008	9	483	16	2	2	2	01/01/2002	1	1	1	0		2	5	6	1		13	Gift of Salvation Church	1	1	1	2	0	0	6		9		0		0	0	0	1	0	0	0		0	1	0	0	0		0	0
4840	15/07/1994	16/10/2008	9	484	14	1	2	2	03/01/2000	1	1	1	0		2	7	8	1		13	Gift of Salvation Church	1	1	1	2	0	0	6		9		0		0	0	0	1	0	0	0		0	1	0	0	0		0	0
4857	15/06/1995	16/10/2008	9	485	13	1	1	2	04/02/2002	2	1	1	0		2	5	6	1		1		2	2	2	2	1	1	98	N/A	98	N/A	1		0	0	0	0	1	0	0		0	1	0	0	0		0	0
4864	27/09/1995	16/10/2008	9	486	13	1	1	2	15/01/2002	2	1	1	0		2	6	7	1		7		1	1	1	2	0	0	7		1		0		0	0	1	0	0	0	0		0	1	0	0	0		0	0
4871	15/06/1995	16/10/2008	9	487	13	1	1	2	15/01/2002	2	1	1	0		2	7	6	1		1		1	2	1	2	1	1	1		1		1		0	1	0	0	0	0	0		0	1	0	0	0		1	6
4895	10/01/1993	16/10/2008	9	489	15	2	1	2	15/01/2002	2	1	1	0		2	7	8	1		7		2	2	2	2	1	1	98	N/A	98	N/A	1		0	0	1	0	0	0	0		0	1	0	0	0		0	0
4907	08/02/1995	16/10/2008	9	490	13	1	2	2	15/01/2003	1	1	1	0		2	6	6	1		7		2	2	2	2	1	1	98	N/A	98	N/A	1		0	0	1	0	0	0	0		0	1	0	0	0		0	0
4914	15/05/1995	16/10/2008	9	491	13	1	2	2	01/02/2000	1	1	1	0		2	6	6	1		3		1	1	2	2	0	0	98	N/A	1		0		0	0	0	1	0	0	0		0	1	0	0	0		1	8
4921	23/09/1993	16/10/2008	9	492	15	2	1	2	05/02/2001	2	1	1	0		2	5	8	1		13	CHURCH OF CHRIST IN AFRICA	1	1	2	2	0	0	98	N/A	1		0		0	1	0	0	0	0	0		0	1	0	0	0		1	2
4938	15/06/1996	16/10/2008	9	493	12	1	1	2	01/01/2003	2	1	1	0		2	5	5	1		13	C.C.A	1	1	2	2	0	0	98	N/A	9		0		0	0	0	0	1	0	0		0	1	0	0	0		0	0
4945	02/11/1991	16/10/2008	9	494	16	2	1	2	01/01/1997	2	1	1	0		2	7	11	1		13	GOSPEL FAITH DECLARATION	1	1	1	1	0	0	7		5		0		0	0	0	0	1	0	0		0	1	0	0	0		0	0
4952	16/08/1992	16/10/2008	9	495	16	2	1	2	02/02/1998	2	1	1	0		2	6	9	1		13	PENTACOAST	1	1	1	1	0	0	1		1		0		0	0	0	0	1	0	0		0	1	0	0	0		0	0
4969	24/08/1990	16/10/2008	9	496	18	2	2	2	01/01/2001	1	1	1	0		2	7	8	1		13	NEW APOSTOLIC	2	2	1	1	0	0	1		98	N/A	0		0	0	1	0	0	0	0		0	1	0	0	0		0	0
4976	04/08/1994	16/10/2008	9	497	14	1	1	2	01/01/2002	2	1	1	0		2	6	6	1		10		1	1	1	1	0	0	6		98	SICK IN BED	0		0	0	1	0	0	0	0		0	1	0	0	0		0	0
4983	15/06/1993	16/10/2008	9	498	15	2	1	2	01/01/2001	2	1	1	0		2	6	8	1		5		2	2	1	1	0	0	1		98	N/A	0		0	0	0	0	1	0	0		0	1	0	0	0		0	0
5005	07/07/1996	16/10/2008	9	500	12	1	1	2	28/01/2001	2	1	1	0		2	5	7	1		2		2	2	2	2	1	1	0	N/A	0	N/A	6		0	1	0	0	0	0	0		0	1	0	0	0		1	2
5012	24/09/1995	16/10/2008	9	501	13	1	2	2	15/01/2006	1	1	1	0		2	2	3	1		7		1	1	2	2	0	0	98	N/A	4		0		0	1	0	0	0	0	0		0	1	0	0	0		1	1
5029	07/02/1996	16/10/2008	9	502	12	1	1	2	01/01/2003	2	1	1	0		2	4	5	1		13	C.C.A	1	1	1	1	0	0	3		1		0		0	0	1	0	0	0	0		0	1	0	0	0		0	0
5036	15/09/1993	16/10/2008	9	503	15	2	2	2	01/01/2001	1	1	1	0		1	5	7	1		13	C.C.A	1	1	1	1	0	0	3		1		0		0	0	1	0	0	0	0		0	1	0	0	0		0	0
5043	15/06/1996	16/10/2008	9	504	12	1	2	2	15/01/2003	1	1	1	0		2	5	6	1		3		1	2	1	2	1	1	3		9		9		0	0	1	0	0	0	0		0	1	0	0	0		0	0
5050	16/01/1992	16/10/2008	9	505	16	2	2	2	01/02/2002	1	1	1	0		2	5	6	1		10		1	1	1	1	0	0	98	brick maker	1		0		0	0	1	0	0	0	0		0	1	0	0	0		0	0
5067	04/08/1993	16/10/2008	9	506	15	2	1	2	01/01/2001	2	1	1	0		2	5	7	1		7		1	1	1	1	0	0	1		6		0		0	0	0	0	1	0	0		0	1	0	0	0		0	0
5074	30/09/1996	16/10/2008	9	507	12	1	1	2	15/01/2003	2	1	1	0		2	5	6	1		7		1	1	1	1	0	0	6		1		0		0	0	1	0	1	0	0		0	1	0	0	0		0	0
5081	07/03/1995	17/10/2008	9	508	13	1	1	2	15/01/2004	2	1	1	0		2	4	4	1		7		1	1	1	1	0	0	9		9		0		0	0	1	0	0	0	0		0	1	0	0	0		0	0
5098	11/07/1996	17/10/2008	9	509	12	1	1	2	01/01/2003	2	1	1	0		2	5	6	1		7		1	1	1	2	0	0	98	Driver	4		0		0	0	0	0	1	0	0		0	1	0	0	0		1	3
5100	27/03/1993	17/10/2008	9	510	15	2	1	2	01/01/2000	2	1	1	0		2	6	8	1		7		1	1	1	1	0	0	98	Driver	4		0		0	0	0	0	1	0	0		0	1	0	0	0		1	3
5117	13/06/1996	17/10/2008	9	511	12	1	1	2	01/01/2003	2	1	1	0		2	4	5	1		10		1	2	1	2	1	1	98	UNK	98	UNK	1		0	1	0	0	0	1	0		0	1	0	0	0		0	0
5124	15/06/1996	17/10/2008	9	512	12	1	1	2	15/01/2000	2	1	1	0		2	6	8	1		1		1	1	1	1	0	0	7		3		0		0	1	0	0	0	1	0		0	1	0	0	0		1	1
5131	04/07/1994	17/10/2008	9	513	14	1	1	2	15/01/2001	2	1	1	0		2	6	7	1		1		1	1	2	2	0	0	98	N/A	7		0		0	1	0	0	0	0	0		0	1	0	0	0		0	0
5148	03/08/1992	17/10/2008	9	514	16	2	1	2	01/01/2002	2	1	1	0		2	6	7	1		10		1	1	1	1	0	0	1		1		0		0	0	1	0	0	0	0		0	1	0	0	0		1	6
5155	19/10/1992	17/10/2008	9	515	15	2	2	2	01/01/2001	1	1	1	0		2	6	7	1		10		1	1	1	1	0	0	1		1		0		0	1	0	0	0	1	0		0	1	0	0	0		1	6
5162	15/06/1990	17/10/2008	9	516	18	2	2	2	01/01/2000	1	1	1	0		2	6	8	1		3		2	2	2	2	1	1	98	N/A	98	N/A	4		0	0	0	1	0	0	0		0	1	0	0	0		0	0
5179	29/12/1994	17/10/2008	9	517	13	1	1	2	01/01/2000	2	1	1	0		2	6	8	1		1		1	1	1	1	0	0	1		1		0		0	0	0	0	1	0	0		0	1	0	0	0		1	4
5186	15/06/1995	17/10/2008	9	518	13	1	1	2	15/01/2004	2	1	1	0		2	4	4	1		1		2	2	2	2	1	1	98	N/A	98	N/A	7		0	1	0	0	0	0	0		0	1	0	0	0		1	1
5193	15/10/1994	17/10/2008	9	519	14	1	2	2	15/01/2001	1	1	1	0		2	4	7	1		10		1	1	1	1	0	0	7		4		0		0	1	0	0	0	0	0		0	1	0	0	0		1	3
5205	23/10/1993	17/10/2008	9	520	14	1	2	2	15/01/1998	1	1	1	0		2	3	10	1		10		1	1	1	1	0	0	7		4		0		0	1	0	0	0	0	0		0	1	0	0	0		1	3
5212	25/04/1995	17/10/2008	9	521	13	1	2	2	15/01/2001	1	1	1	0		2	4	7	1		10		2	1	1	1	0	0	7		4		0		0	1	0	0	0	0	0		0	1	0	0	0		1	3
5229	26/07/1995	17/10/2008	9	522	13	1	1	2	01/01/2001	2	1	1	0		2	6	7	1		7		1	1	1	1	0	0	6		7		0		0	1	0	0	0	0	0		0	1	0	0	0		0	0
5236	27/04/1996	17/10/2008	9	523	12	1	1	2	01/01/2002	2	1	1	0		2	4	6	1		10		1	1	1	1	0	0	1		1		0		0	1	0	0	0	1	0		0	1	0	0	0		1	6
5243	27/04/1996	17/10/2008	9	524	12	1	1	2	01/01/2003	2	1	1	0		2	4	6	1		10		1	1	1	1	0	0	1		1		0		0	1	0	0	0	1	0		0	1	0	0	0		1	6
5250	15/08/1990	17/10/2008	9	525	18	2	2	2	01/01/2000	1	1	1	0		2	7	9	1		1		1	1	1	1	0	0	6		5		0		0	1	0	1	0	0	0		0	0	1	0	0		1	13
5267	15/09/1990	17/10/2008	9	526	18	2	2	2	01/01/1999	1	1	1	0		2	8	9	1		10		1	1	1	1	0	0	98	Brick maker	1		0		0	0	1	0	0	0	0		0	1	0	0	0		0	0
5274	02/06/1995	17/10/2008	9	527	13	1	2	2	15/01/2002	1	1	1	0		2	5	6	1		10		1	1	1	1	0	0	7		7		0		0	1	0	0	0	0	0		0	1	0	0	0		1	1
5281	15/06/1994	23/10/2008	9	528	14	1	2	2	01/01/2000	1	1	1	0		2	6	8	1		7		1	1	1	1	0	0	1		1		0		0	0	1	0	0	0	0		0	1	0	0	0		0	0
5298	15/06/1995	23/10/2008	9	529	13	1	1	2	15/01/2004	2	1	1	0		2	3	4	1		3		2	2	2	2	1	1	98	N/A	98	N/A	7		0	1	0	0	0	0	0		0	1	0	0	0		0	0
5300	15/08/1996	23/10/2008	9	530	12	1	1	2	15/01/2003	2	1	1	0		2	5	5	1		3		2	2	2	0	1	1	98	N/A	98	N/A	7		0	0	1	0	0	0	0		0	1	0	0	0		0	0
5317	15/06/1996	23/10/2008	9	531	12	1	2	2	15/01/2005	1	1	1	0		2	2	3	1		1		1	1	1	1	0	0	7		7		0		0	1	0	0	0	0	0		0	1	0	0	0		0	0
5324	12/10/1993	23/10/2008	9	532	15	2	2	2	15/01/2000	1	1	1	0		2	6	8	1		1		1	1	1	1	0	0	7		7		0		0	1	0	0	0	0	0		0	1	0	0	0		0	0
5331	15/06/1996	23/10/2008	9	533	12	1	2	2	15/01/2004	1	1	1	0		2	3	4	1		7		1	1	2	2	0	0	98	N/A	7		0		0	0	1	0	0	0	0		0	1	0	0	0		1	1
5348	15/06/1992	23/10/2008	9	534	16	2	2	2	15/01/2001	1	1	1	0		2	6	7	1		10		1	1	1	1	0	0	7		7		0		0	0	0	0	1	0	0		0	1	0	0	0		1	3
5355	15/08/1994	23/10/2008	9	535	14	1	1	2	01/01/2003	2	1	1	0		2	4	5	1		10		1	1	1	1	0	0	9		9		0		0	0	0	0	1	0	0		0	1	0	0	0		1	4
5362	15/04/1996	23/10/2008	9	536	12	1	2	2	15/01/2002	1	1	2	9		2	6	6	1		7		1	2	2	2	1	1	98	N/A	9		7		0	1	0	0	0	0	0		0	1	0	0	0		1	2
5379	15/06/1993	23/10/2008	9	537	15	2	1	2	23/10/2001	2	1	1	0		2	6	7	1		2		1	1	1	2	0	0	1		1		0		0	0	0	0	1	0	0		0	1	0	0	0		1	1
5386	10/01/1994	23/10/2008	9	538	14	1	2	2	01/01/2000	1	1	1	0		2	5	8	1		2		1	1	1	1	0	0	1		1		0		0	0	0	0	1	0	0		0	1	0	0	0		1	1
5393	13/03/1996	23/10/2008	9	539	12	1	2	2	23/10/2003	1	1	1	0		2	4	5	1		2		1	1	1	1	0	0	1		1		0		0	0	0	0	1	0	0		0	1	0	0	0		1	1
5405	03/12/1995	23/10/2008	9	540	12	1	2	2	15/01/2003	1	1	1	0		2	4	5	1		7		1	1	1	1	0	0	9		7		0		0	0	0	0	1	0	0		0	1	0	0	0		1	5
5412	15/06/1990	23/10/2008	9	541	18	2	2	2	23/10/1998	1	1	2	3		1	7	0	1		7		2	2	1	1	0	0	9		98	N/A	0		0	0	0	0	1	0	0		0	1	0	0	0		1	10
5429	15/06/1994	23/10/2008	9	542	14	1	2	2	15/01/2003	1	1	1	0		2	4	5	1		2		1	1	1	2	0	0	7		7		0		0	1	0	0	0	0	0		0	1	0	0	0		1	1
5436	15/06/1996	23/10/2008	9	543	12	1	2	2	15/01/2004	1	1	1	0		2	3	4	1		6		2	2	2	2	1	1	98	N/A	98	N/A	7		0	0	0	0	1	0	0		0	1	0	0	0		1	2
5443	03/06/1993	23/10/2008	9	544	15	2	2	2	23/10/2002	1	1	1	0		2	4	6	1		7		1	1	2	1	0	0	1		1		0		0	0	0	1	0	0	0		0	1	0	0	0		0	0
5450	04/07/1995	23/10/2008	9	545	13	1	2	2	15/01/2004	1	1	1	0		2	4	4	1		7		1	1	1	1	0	0	7		7		0		0	1	0	0	0	0	0		0	1	0	0	0		1	2
5467	15/06/1994	23/10/2008	9	546	14	1	1	2	15/01/2002	2	1	1	0		2	5	6	1		1		2	2	2	2	1	1	98	N/A	98	N/A	7		0	1	0	0	0	0	0		0	0	1	0	0		0	0
5474	15/06/1996	23/10/2008	9	547	12	1	2	2	15/01/2002	1	1	1	0		2	5	6	1		1		2	2	2	0	1	1	0		98	N/A	7		0	1	0	0	0	0	0		0	0	1	0	0		0	0
5481	15/09/1990	23/10/2008	9	548	18	2	1	2	23/10/1999	2	1	2	1		2	8	8	1		7		1	1	2	2	0	0	98	N/A	98	UNK	0		0	0	0	0	1	0	0		0	1	0	0	0		0	0
5498	15/06/1994	23/10/2008	9	549	14	1	1	2	23/10/2004	2	1	1	0		2	4	4	1		7		2	2	1	2	1	1	98	N/A	98	N/A	6		0	0	1	0	0	0	0		0	1	0	0	0		1	3
5500	15/06/1995	23/10/2008	9	550	13	1	1	2	01/01/2003	2	1	1	0		2	5	5	1		7		1	1	1	1	0	0	9		6		0		0	0	0	0	1	0	0		0	1	0	0	0		1	2
5517	08/12/1994	23/10/2008	9	551	13	1	1	2	15/01/2003	2	1	1	0		2	4	5	1		7		1	1	1	1	0	0	9		7		0		0	1	0	0	0	0	0		0	1	0	0	0		1	3
5524	15/06/1993	23/10/2008	9	552	15	2	2	2	15/01/2002	1	1	1	0		2	5	6	1		3		1	1	1	1	0	0	7		7		0		0	0	1	0	0	0	0		0	1	0	0	0		0	0
5531	02/05/1993	23/10/2008	9	553	15	2	2	2	23/10/2003	1	1	1	0		2	4	5	1		7		1	1	1	2	0	0	9		9		0		0	0	1	0	0	0	0		0	1	0	0	0		1	1
5548	15/12/1994	23/10/2008	9	554	13	1	2	2	15/01/2002	1	1	1	0		2	4	6	1		7		2	2	2	2	1	1	98	N/A	98	N/A	7		0	0	1	0	0	0	0		0	1	0	0	0		0	0
5555	18/04/1992	23/10/2008	9	555	16	2	2	2	15/01/2000	1	1	1	0		2	6	8	1		7		1	1	1	1	0	0	5		4		0		0	0	1	0	0	0	0		0	1	0	0	0		1	2
5562	28/09/1993	23/10/2008	9	556	15	2	2	2	15/01/2000	1	1	1	0		2	6	8	1		7		1	1	1	1	0	0	4		4		0		0	0	1	0	0	0	0		0	1	0	0	0		1	2
5579	15/06/1995	23/10/2008	9	557	13	1	1	2	01/01/2002	2	1	1	0		2	3	6	1		13	DUOD WAR RUOK	1	1	1	1	0	0	1		1		0		0	0	0	0	1	0	0		0	1	0	0	0		0	0
5586	22/06/1994	23/10/2008	9	558	14	1	2	2	23/10/2004	1	1	1	0		2	4	4	1		1		1	1	1	1	0	0	1		1		0		0	0	0	0	1	0	0		0	1	0	0	0		0	0
5593	28/07/1996	23/10/2008	9	559	12	1	2	2	15/01/2002	1	1	1	0		2	5	6	1		7		1	1	1	1	0	0	5		4		0		0	0	1	0	0	0	0		0	1	0	0	0		1	1
5605	08/03/1996	23/10/2008	9	560	12	1	2	2	03/01/2005	1	1	1	0		2	2	3	1		13	HERA	1	1	1	1	0	0	6		1		0		0	1	0	0	0	0	0		0	1	0	0	0		1	1
5612	15/10/1995	23/10/2008	9	561	13	1	1	2	23/10/2004	2	1	1	0		2	4	5	1		1		2	2	2	2	1	1	98	N/A	98	N/A	9		0	0	0	0	1	0	0		0	0	0	1	0		1	1
5629	23/06/1993	24/10/2008	9	562	15	2	2	2	24/10/2001	1	1	1	0		2	7	7	1		7		2	2	2	2	1	1	98	N/A	98	N/a	9		0	0	1	0	0	0	0		0	1	0	0	0		1	1
5636	15/09/1995	24/10/2008	9	563	13	1	1	2	15/01/2001	2	1	1	0		2	7	7	1		2		1	1	1	1	0	0	3		9		0		0	0	1	0	0	0	0		0	1	0	0	0		1	2
5643	23/12/1991	24/10/2008	9	564	16	2	2	2	24/10/2000	1	1	1	0		2	7	8	1		10		1	1	1	1	0	0	1		1		0		0	0	1	0	0	0	0		0	1	0	0	0		1	2
5650	15/06/1992	24/10/2008	9	565	16	2	2	2	24/10/1999	1	1	2	1		2	5	5	1		3		2	2	2	2	1	1	98	N/A	98	N/A	1		0	0	0	0	1	0	0		0	0	1	0	0		1	12
5667	03/04/1991	24/10/2008	9	566	17	2	2	2	15/01/1998	1	1	1	0		2	8	10	1		7		1	1	1	1	0	0	9		7		0		0	1	0	0	0	0	0		0	1	0	0	0		1	3
5674	20/07/1995	24/10/2008	9	567	13	1	1	2	24/10/2003	2	1	1	0		2	5	5	1		7		1	1	2	2	0	0	98	N/a	7		0		0	0	0	0	1	0	0		0	1	0	0	0		0	0
5681	15/06/1993	24/10/2008	9	568	15	2	2	2	15/01/2001	1	1	1	0		2	7	7	1		1		1	1	1	2	0	0	6		9		0		0	0	0	0	1	0	0		0	1	0	0	0		0	0
5698	06/09/1995	24/10/2008	9	569	13	1	1	2	01/01/2002	2	1	1	0		2	6	6	1		1		1	1	2	2	0	0	0	N/A	98	BED RIDDEN	0		0	1	0	0	0	0	0		0	1	0	0	0		1	1
5700	03/02/1992	24/10/2008	9	570	16	2	2	2	24/10/2001	1	1	1	0		2	7	7	1		10		1	1	2	2	0	0	98	N/a	1		0		0	0	0	0	1	0	0		0	1	0	0	0		0	0
5717	15/06/1992	24/10/2008	9	571	16	2	2	2	15/01/2001	1	1	1	0		2	7	7	1		7		2	2	2	0	1	1	0		98	N/A	9		0	1	0	0	0	0	0		0	1	0	0	0		0	0
5724	20/11/1992	24/10/2008	9	572	15	2	2	2	24/10/2000	1	1	1	0		1	6	8	1		7		1	1	2	0	0	0	98	N/A	1		0		0	0	1	0	0	0	0		0	1	0	0	0		1	4
5731	15/06/1991	24/10/2008	9	573	17	2	2	2	15/01/1999	1	1	1	0		2	8	9	1		3		1	2	2	1	0	0	98	N/A	9		0		0	0	1	0	0	0	0		0	1	0	0	0		0	0
5748	15/06/1995	24/10/2008	9	574	13	1	1	2	01/01/2002	2	1	2	1		2	6	6	1		13	APOSTOLIC	1	1	2	2	0	0	98	N/A	1		0		0	1	0	0	0	0	0		0	1	0	0	0		1	2
5762	15/06/1994	24/10/2008	9	576	14	1	1	2	24/10/2001	2	1	1	0		2	7	7	1		7		2	2	2	2	1	1	98	N/A	98	N/A	9		0	0	1	0	0	0	0		0	1	0	0	0		0	0
5779	05/10/1994	24/10/2008	9	577	14	1	2	2	01/01/2000	1	1	1	0		2	8	9	1		13	CHURCH OF CHRIST IN AFRICA	1	1	1	1	0	0	1		1		0		0	0	0	1	0	0	0		0	0	1	0	0		1	4
5786	01/01/1991	24/10/2008	9	578	17	2	1	2	01/01/1998	2	1	1	0		3	1	10	1		3		1	1	1	1	0	0	1		1		0		0	1	0	0	0	0	0		0	1	0	0	0		1	1
5793	15/06/1993	24/10/2008	9	579	15	2	2	2	15/01/2001	1	1	1	0		2	7	7	1		7		2	2	2	2	1	1	98	N/A	98	N/A	9		0	1	0	0	0	0	0		0	1	0	0	0		1	2
5805	01/07/1996	24/10/2008	9	580	12	1	1	2	01/01/2003	2	1	1	0		2	4	6	1		3		2	2	2	2	1	1	98	N/A	98	N/A	1		0	1	0	0	0	0	0		0	1	0	0	0		0	0
5812	15/06/1993	24/10/2008	9	581	15	2	1	2	24/10/2001	2	1	1	0		2	7	7	1		1		1	2	2	2	1	1	98	N/A	98	N/A	1		0	0	1	0	0	0	0		0	1	0	0	0		1	1
5829	18/03/1992	24/10/2008	9	582	16	2	1	2	15/01/2001	2	1	1	0		2	7	7	1		7		1	1	1	1	0	0	6		7		0		0	1	0	0	0	0	0		0	1	0	0	0		1	2
5867	15/06/1990	30/10/2008	9	586	18	2	2	2	15/01/2001	1	1	1	0		2	6	7	1		7		1	1	1	2	0	0	7		9		0		0	0	0	1	0	0	0		0	1	0	0	0		0	0
5874	15/06/1995	30/10/2008	9	587	13	1	2	2	30/10/2003	1	1	1	0		2	5	5	1		7		1	1	1	2	0	0	9		1		0		0	0	1	0	0	0	0		0	1	0	0	0		0	0
5881	13/06/1995	30/10/2008	9	588	13	1	2	2	15/01/2003	1	1	1	0		2	4	5	1		7		1	1	2	0	0	0	0		7		0		0	0	1	0	0	0	0		0	1	0	0	0		0	0
5898	03/02/1993	30/10/2008	9	589	15	2	2	2	15/01/2001	1	1	1	0		2	6	7	1		7		1	1	2	0	0	0	0		7		0		0	1	0	0	0	0	0		0	1	0	0	0		1	2
5900	15/01/1994	30/10/2008	9	590	14	1	2	2	15/01/2001	1	1	1	0		2	6	7	1		7		1	1	1	2	0	0	4		9		0		0	0	1	0	0	0	0		0	1	0	0	0		0	0
5917	22/11/1992	30/10/2008	9	591	15	2	2	2	30/10/2002	1	1	1	0		2	6	6	1		1		1	1	1	2	0	0	6		1		0		0	1	0	0	0	0	0		0	1	0	0	0		0	0
5924	27/11/1992	30/10/2008	9	592	15	2	2	2	30/10/2000	1	1	1	0		2	6	8	1		7		1	2	2	2	1	1	98	N/A	5		4		0	0	0	0	1	0	0		0	1	0	0	0		1	7
5931	28/06/1994	30/10/2008	9	593	14	1	2	2	15/01/2001	1	1	1	0		2	6	7	1		1		1	1	1	1	0	0	7		7		0		0	0	1	0	0	0	0		0	0	1	0	0		1	1
5948	20/01/1995	30/10/2008	9	594	13	1	2	2	15/01/2004	1	1	1	0		2	3	4	1		7		1	1	2	0	0	0	0		7		0		0	1	0	0	0	0	0		0	1	0	0	0		0	0
5955	16/08/1990	30/10/2008	9	595	18	2	1	2	15/01/1999	2	1	1	0		2	8	9	1		7		1	1	1	1	0	0	4		4		0		0	0	1	0	0	0	0		0	1	0	0	0		1	2
5962	25/01/1996	30/10/2008	9	596	12	1	2	2	30/11/2001	1	1	1	0		2	5	6	1		7		1	1	1	1	0	0	9		1		0		0	0	0	0	1	0	0		0	0	1	0	0		1	4
5979	20/07/1990	30/10/2008	9	597	18	2	1	2	30/10/2000	2	1	2	2		2	7	8	1		10		1	1	1	1	0	0	1		1		0		0	0	1	0	0	0	0		0	1	0	0	0		1	4
5986	15/06/1993	30/10/2008	9	598	15	2	2	2	15/01/2004	1	1	1	0		2	4	4	1		7		1	1	1	1	0	0	9		3		0		0	1	0	0	0	0	0		0	1	0	0	0		0	0
5993	15/06/1992	30/10/2008	9	599	16	2	1	2	15/01/2002	2	1	1	0		2	6	6	1		1		1	1	2	0	0	0	0		7		0		0	0	0	0	0	0	1	TAP	0	1	0	0	0		0	0
6008	07/11/1990	30/10/2008	9	600	17	2	1	2	30/10/2000	2	1	1	0		2	7	8	1		1		1	1	2	2	0	0	98	N/A	9		0		0	0	1	0	1	0	0		0	1	0	0	0		0	0
6015	15/05/1992	30/10/2008	9	601	16	2	1	2	15/01/1997	2	1	1	0		4	1	11	1		1		1	2	2	0	1	1	0		3		9		0	0	1	0	0	0	0		0	1	0	0	0		1	1
6022	15/06/1992	30/10/2008	9	602	16	2	1	2	15/01/2002	2	1	1	0		2	6	6	1		7		1	1	2	0	0	0	0		9		0		0	1	0	0	0	0	0		0	1	0	0	0		0	0
6039	15/06/1992	30/10/2008	9	603	16	2	2	2	30/10/1998	1	1	1	0		3	2	10	1		3		2	2	1	2	1	1	98	N/A	98	N/A	1		0	0	1	0	0	0	0		0	1	0	0	0		1	4
6046	28/02/1990	30/10/2008	9	604	18	2	2	2	30/10/2002	1	1	1	0		2	6	6	1		1		1	1	1	1	0	0	1		1		0		0	0	0	0	1	0	0		0	0	1	0	0		0	0
6053	24/06/1996	30/10/2008	9	605	12	1	1	2	30/10/2003	2	1	1	0		2	3	5	1		10		1	1	1	1	0	0	9		1		0		0	0	1	0	0	0	0		0	1	0	0	0		0	0
6060	16/06/1996	30/10/2008	9	606	12	1	2	2	15/01/2004	1	1	1	0		2	3	4	1		7		1	1	1	1	0	0	7		7		0		0	1	0	0	0	0	0		0	1	0	0	0		1	9
6077	15/06/1994	30/10/2008	9	607	14	1	2	2	15/01/2002	1	1	1	0		2	6	6	1		3		2	2	2	0	1	1	0		98	N/A	9		0	0	1	0	0	0	0		0	0	1	0	0		0	0
6084	15/06/1992	30/10/2008	9	608	16	2	2	2	15/01/2004	1	1	1	0		2	2	4	1		2		1	2	1	2	1	1	6		9		9		0	1	0	0	0	0	0		0	1	0	0	0		0	0
6091	15/06/1996	30/10/2008	9	609	12	1	1	2	30/10/2007	2	1	1	0		2	2	2	1		1		2	2	2	0	1	1	98	N/A	98	N/a	6		0	0	1	0	0	0	0		0	1	0	0	0		0	0
6103	15/06/1996	30/10/2008	9	610	12	1	2	2	15/01/2003	1	1	1	0		2	3	5	1		7		2	2	2	0	1	1	0		98	N/A	9		0	1	0	0	0	0	0		0	1	0	0	0		0	0
6110	28/08/1994	30/10/2008	9	611	14	1	1	2	15/01/2000	2	1	1	0		2	8	8	1		7		1	1	2	0	0	0	0		9		0		0	1	0	0	0	0	0		0	1	0	0	0		0	0
6127	15/06/1990	30/10/2008	9	612	18	2	2	2	30/10/1998	1	1	2	1		2	8	8	1		7		2	2	2	2	1	1	98	N/A	98	N/A	6		0	0	1	0	0	0	0		0	1	0	0	0		1	2
6134	15/06/1993	30/10/2008	9	613	15	2	2	2	30/10/2003	1	1	1	0		2	4	5	1		7		1	1	1	1	0	0	6		1		0		0	0	1	0	0	0	0		0	1	0	0	0		1	2
6141	15/06/1992	30/10/2008	9	614	16	2	2	2	15/01/2000	1	1	1	0		2	7	8	1		3		2	1	2	0	0	0	0		98	N/A	0		0	0	1	0	0	0	0		0	1	0	0	0		0	0
6158	15/06/1994	30/10/2008	9	615	14	1	1	2	15/01/2003	2	1	1	0		2	4	5	1		7		2	2	2	0	1	1	0		98	N/A	9		0	1	0	0	0	0	0		0	1	0	0	0		1	3
6165	14/01/1991	30/10/2008	9	616	17	2	2	2	30/10/2002	1	1	1	0		2	5	6	1		7		1	1	1	1	0	0	1		1		0		0	0	0	0	1	0	0		0	0	1	0	0		1	4
6172	15/04/1994	31/10/2008	9	617	14	1	2	2	15/01/2002	1	1	1	0		2	5	6	1		7		1	1	2	0	0	0	0		9		0		0	1	0	0	0	0	0		0	1	0	0	0		0	0
6189	03/12/1992	31/10/2008	9	618	15	2	2	2	31/10/1997	1	1	1	0		3	1	11	1		7		2	2	2	2	1	1	98	N/A	98	N/A	1		0	0	0	0	0	0	1	Tap	0	1	0	0	0		0	0
6196	14/02/1992	31/10/2008	9	619	16	2	1	2	31/10/1998	2	1	1	0		3	10	10	1		7		1	1	1	1	0	0	1		9		0		0	0	0	0	0	0	1	Tap	0	1	0	0	0		0	0
6215	15/06/1991	31/10/2008	9	621	17	2	2	2	15/01/1998	1	1	1	0		3	1	10	1		7		1	2	1	2	1	1	6		4		7		0	1	0	0	0	0	0		0	1	0	0	0		1	2
6239	15/06/1993	31/10/2008	9	623	15	2	2	2	15/01/1999	1	1	1	0		2	7	9	1		1		1	2	1	2	1	1	3		3		9		0	1	0	0	0	0	0		0	1	0	0	0		0	0
6246	26/11/1994	31/10/2008	9	624	13	1	2	2	01/01/1900	1	2	2	4		1	0	0	1		7		1	1	1	2	0	0	98	Security Firm	9		0		0	0	1	0	0	0	0		0	1	0	0	0		0	0
6277	15/06/1995	31/10/2008	9	627	13	1	1	2	15/01/2003	2	1	1	0		2	4	5	1		7		1	1	2	0	0	0	0		7		0		0	0	0	0	1	0	0		0	1	0	0	0		0	0
6284	15/06/1996	31/10/2008	9	628	12	1	2	2	28/01/2003	1	1	1	0		2	5	5	1		7		1	1	1	2	0	0	6		1		0		0	0	1	0	0	0	0		0	0	1	0	0		0	0
6291	30/12/1992	31/10/2008	9	629	15	2	1	2	15/01/1998	2	1	1	0		2	1	10	1		7		1	1	1	1	0	0	9		9		0		0	1	0	0	0	0	0		0	1	0	0	0		0	0
6303	27/11/1992	31/10/2008	9	630	16	2	2	2	15/01/2001	1	1	1	0		2	6	7	1		7		1	1	1	1	0	0	9		9		0		0	0	0	0	1	0	0		0	1	0	0	0		1	1
6310	18/09/1990	31/10/2008	9	631	18	2	2	2	31/10/1997	1	1	1	0		3	2	11	1		3		1	1	2	2	0	0	98	N/A	9		0		0	0	1	0	0	0	0		0	0	1	0	0		0	0
6334	23/08/1990	31/10/2008	9	633	18	2	1	2	31/10/1995	2	1	1	0		3	3	13	1		1		1	1	2	2	0	0	98	N/A	3		0		0	0	0	0	1	0	0		0	1	0	0	0		0	0
6341	15/06/1990	31/10/2008	9	634	18	2	1	2	15/01/1995	2	1	1	0		3	3	13	1		3		2	2	2	0	1	1	0		98	N/A	9		0	0	1	0	0	0	0		0	1	0	0	0		1	2
6358	12/08/1991	31/10/2008	9	635	17	2	1	2	31/10/1998	2	1	1	0		3	1	11	1		1		2	2	1	1	0	0	6		98	N/A	0		0	0	1	0	0	0	0		0	1	0	0	0		0	0
6365	15/12/1992	31/10/2008	9	636	15	2	1	2	15/01/2002	2	1	1	0		2	6	6	1		7		2	2	2	0	1	1	0		98	N/A	7		0	1	0	0	0	0	0		0	1	0	0	0		0	0
6408	29/04/1994	31/10/2008	9	640	14	1	2	2	15/01/2004	1	1	1	0		2	3	4	1		7		1	2	1	2	1	1	2		4		9		0	1	0	0	0	0	0		0	1	0	0	0		0	0
6439	27/02/1993	04/12/2008	9	643	15	2	2	2	04/01/1999	1	1	1	0		2	7	10	1		10		2	2	2	2	1	1	98	N/A	98	N/A	1		0	0	0	0	1	0	0		0	1	0	0	0		0	0
6446	09/01/1994	04/12/2008	9	644	14	1	1	2	03/01/2000	2	1	1	0		2	7	8	1		1		2	2	1	1	0	0	3		98	N/A	0		0	0	0	0	1	0	0		0	1	0	0	0		0	0
6453	15/09/1992	04/12/2008	9	645	16	2	1	2	04/10/2000	2	1	1	0		3	1	10	1		1		2	2	1	1	0	0	3		98	N/A	0		0	0	0	0	1	0	0		0	1	0	0	0		0	0
6460	23/11/1993	04/12/2008	9	646	15	2	2	2	06/01/1997	1	1	1	0		3	2	12	1		3		1	1	2	2	0	0	98	N/A	4		0		0	0	1	0	0	0	0		0	1	0	0	0		1	7
6477	15/06/1996	04/12/2008	9	647	12	1	2	2	04/01/2003	1	1	1	0		2	4	5	1		7		1	1	2	2	0	0	98	N/A	1		0		0	0	0	0	1	0	0		0	1	0	0	0		1	1
6484	20/08/1993	04/12/2008	9	648	15	2	1	2	04/01/2002	2	1	1	0		2	5	6	1		7		1	1	2	1	0	0	98	N/A	1		0		0	0	0	0	1	0	0		0	1	0	0	0		1	1
6491	15/08/1993	04/12/2008	9	649	15	2	1	2	15/01/1998	2	1	1	0		3	1	10	1		1		1	1	2	2	0	0	98	N/A	1		0		0	0	1	0	0	0	0		0	1	0	0	0		0	0
6503	12/11/1994	04/12/2008	9	650	14	1	1	2	04/01/1999	2	1	1	0		3	1	9	1		7		1	1	1	1	0	0	9		3		0		0	0	0	0	1	0	0		0	1	0	0	0		1	3
6510	15/06/1996	04/12/2008	9	651	12	1	2	2	07/01/2002	1	1	1	0		2	5	6	1		3		2	0	1	1	0	0	4		0		0		0	0	1	0	0	0	0		0	0	1	0	0		0	0
6534	11/07/1994	04/12/2008	9	653	14	1	2	2	04/01/2002	1	1	1	0		2	4	6	1		7		1	1	1	1	0	0	1		1		0		0	0	0	0	1	0	0		0	1	0	0	0		1	2
6565	15/06/1990	04/12/2008	9	656	18	2	1	2	04/12/1999	2	1	1	0		3	1	9	1		7		1	1	2	2	0	0	98	N/A	1		0		0	0	0	0	1	0	0		0	1	0	0	0		0	0
6589	03/09/1990	04/12/2008	9	658	18	2	2	2	04/01/1997	1	1	1	0		3	2	11	1		7		1	1	1	1	0	0	9		3		0		0	0	1	0	0	0	0		0	1	0	0	0		1	5
6596	15/06/1993	04/12/2008	9	659	15	2	2	2	15/01/1999	1	1	1	0		2	8	9	1		13	ACK	2	0	2	2	1	1	98	N/A	0		1		0	0	1	0	0	0	0		0	1	0	0	0		0	0
6608	15/06/1995	04/12/2008	9	660	13	1	1	2	15/07/1999	2	1	1	0		2	6	9	1		1		2	2	1	1	0	0	7		98	N/A	0		0	0	0	0	1	0	0		0	1	0	0	0		0	0
6615	01/01/1994	04/12/2008	10	661	14	1	1	2	01/01/2002	2	1	1	0		2	4	6	1		1		1	1	1	1	0	0	6		4		0		0	0	0	0	1	0	0		0	1	0	0	0		0	0
6622	12/10/1995	04/12/2008	10	662	13	1	1	2	15/01/2003	2	1	1	0		2	5	6	1		13	APOSTOLIC	1	1	1	1	0	0	6		4		0		0	0	1	0	0	0	0		0	1	0	0	0		1	4
6639	15/06/1996	04/12/2008	9	663	12	1	1	2	04/01/1999	2	1	1	0		2	7	9	1		1		1	1	2	2	0	0	98	N/A	1		0		0	0	1	0	0	0	0		0	1	0	0	0		0	0
6646	15/03/1993	04/12/2008	10	664	15	2	1	2	15/01/2003	2	1	1	0		2	5	6	1		13	APOSTOLIC	1	1	2	2	0	0	98	N/A	1		0		0	0	0	0	1	0	0		0	1	0	0	0		0	0
6653	15/08/1993	04/12/2008	10	665	15	2	1	2	04/01/1999	2	1	1	0		2	7	9	1		13	HERA	8	2	2	2	1	1	98	N/A	98	N/A	4		0	0	1	0	0	0	0		0	1	0	0	0		1	3
6660	15/06/1996	04/12/2008	10	666	12	1	1	2	01/01/2002	2	1	1	0		2	4	6	1		1		1	1	1	1	0	0	9		9		0		0	0	1	0	0	0	0		0	1	0	0	0		0	0
6677	15/06/1990	04/12/2008	10	667	18	2	2	2	15/01/2000	1	1	1	0		2	8	9	1		1		2	2	2	2	1	1	98	N/A	98	N/A	1		0	0	0	0	1	0	0		0	1	0	0	0		0	0
6684	25/05/1995	04/12/2008	10	668	13	1	1	2	15/09/2003	2	1	1	0		2	4	5	1		1		1	1	2	2	0	0	98	N/A	1		0		0	0	0	0	1	0	0		0	1	0	0	0		1	2
6691	15/06/1996	04/12/2008	10	669	12	1	2	2	15/07/2002	1	1	1	0		2	4	6	1		1		2	2	2	2	1	1	98	N/A	98	N/A	4		0	0	0	0	1	0	0		0	1	0	0	0		0	0
6703	05/03/1993	04/12/2008	10	670	15	2	2	2	15/01/2001	1	1	1	0		2	6	8	1		1		1	1	2	2	0	0	98	N/A	1		0		0	0	0	0	1	0	0		0	1	0	0	0		1	2
6727	05/04/1994	04/12/2008	10	672	14	1	1	2	15/01/2003	2	1	1	0		2	6	6	1		1		1	2	2	2	1	1	98	N/A	98	N/A	1		0	0	1	0	0	0	0		0	1	0	0	0		1	1
6734	20/11/1994	04/12/2008	10	673	14	1	2	2	04/01/2003	1	1	1	0		2	4	5	1		1		1	1	1	1	0	0	1		1		0		0	0	0	0	1	0	0		0	1	0	0	0		1	3
6741	05/05/1990	04/12/2008	10	674	18	2	2	2	03/01/2000	1	1	1	0		2	5	8	1		1		1	1	1	1	0	0	1		1		0		0	0	0	0	1	0	0		0	1	0	0	0		1	3
6758	15/06/1995	04/12/2008	10	675	13	1	2	2	04/01/2001	1	1	1	0		2	5	7	1		1		2	2	2	2	1	1	98	N/A	98	N/A	9		0	0	0	0	1	0	0		0	1	0	0	0		1	2
6765	16/06/1994	04/12/2008	10	676	14	1	1	2	15/01/2003	2	1	1	0		2	4	6	1		7		1	1	1	1	0	0	1		1		0		0	0	1	0	0	0	0		0	1	0	0	0		1	1
6772	15/06/1992	04/12/2008	10	677	16	2	2	2	15/01/2005	1	1	1	0		2	3	4	1		13	APOSTOLIC	2	2	2	2	1	1	98	N/A	98	N/A	4		0	0	0	0	1	0	0		0	1	0	0	0		1	5
6789	15/06/1996	04/12/2008	10	678	12	1	2	2	15/01/2002	1	1	1	0		2	5	6	1		1		2	2	8	0	1	1	0		98	N/A	1		0	0	0	0	1	0	0		0	1	0	0	0		0	0
6796	05/07/1994	05/12/2008	10	679	14	1	2	2	01/01/2001	1	1	1	0		2	6	6	1		1		1	1	1	1	0	0	1		4		0		0	0	0	0	1	0	0		0	0	1	0	0		1	1
6808	15/12/1993	05/12/2008	10	680	14	1	2	2	15/07/2001	1	1	1	0		2	5	7	1		1		1	1	1	1	0	0	1		1		0		0	0	0	0	1	0	0		0	1	0	0	0		1	6
6815	15/06/1993	05/12/2008	10	681	15	2	2	2	15/01/2001	1	1	1	0		2	8	6	1		10		1	2	2	2	1	1	7		98	N/A	4		0	0	1	0	0	0	0		0	1	0	0	0		0	0
6822	15/06/1993	05/12/2008	10	682	15	2	1	2	08/01/2001	2	1	1	0		2	5	7	1		1		2	2	1	1	0	0	1		98	N/A	0		0	0	0	0	1	0	0		0	1	0	0	0		0	0
6839	15/06/1996	05/12/2008	10	683	12	1	2	2	05/01/2004	1	1	1	0		2	3	3	1		7		1	1	1	2	0	0	98	N/A	1		0		0	0	0	0	1	0	0		0	1	0	0	0		1	5
6846	15/12/1991	05/12/2008	10	684	16	2	1	2	15/01/2000	2	1	1	0		2	8	9	1		13	PAG	1	1	1	1	0	0	6		3		0		0	0	1	0	0	0	0		0	1	0	0	0		0	0
6860	15/06/1994	05/12/2008	10	686	14	1	1	2	15/01/2003	2	1	1	0		2	4	5	1		13	DEEPER LIFE	1	1	1	1	0	0	1		1		0		0	0	0	0	1	0	0		0	1	0	0	0		0	0
6877	15/06/1992	05/12/2008	10	687	16	2	2	2	15/01/2001	1	1	1	0		2	7	8	1		10		1	1	1	2	0	0	6		1		0		0	0	1	0	0	0	0		0	1	0	0	0		0	0
6884	15/06/1994	05/12/2008	10	688	14	1	1	2	06/01/2003	2	1	1	0		2	4	5	1		13	DEEPER LIFE	1	1	1	1	0	0	1		1		0		0	0	0	0	1	0	0		0	1	0	0	0		0	0
6891	15/06/1990	05/12/2008	10	689	18	2	2	2	13/01/2003	1	1	1	0		2	5	6	1		13	APOSTOLIC	2	1	1	1	0	0	6		98	N/A	0		0	0	1	0	0	0	0		0	1	0	0	0		1	1
6903	04/08/1996	05/12/2008	10	690	12	1	1	2	15/01/2005	2	1	1	0		2	4	4	1		13	DEEPER LIFE	1	1	1	2	0	0	7		1		0		0	0	0	0	1	0	0		0	1	0	0	0		0	0
6910	15/06/1993	05/12/2008	10	691	15	2	1	2	15/07/1999	2	1	1	0		2	7	9	1		13	DEEPER LIFE	2	2	2	2	1	1	98	N/A	98	N/A	4		0	0	0	0	1	0	0		0	1	0	0	0		1	3
6934	15/06/1993	05/12/2008	10	693	15	2	1	2	15/01/1999	2	1	2	2		2	8	9	1		1		2	2	2	2	1	1	0	N/A	0	N/A	1		0	1	0	0	0	0	0		0	1	0	0	0		0	0
6958	15/06/1995	05/12/2008	10	695	13	1	1	2	03/01/2000	2	1	1	0		2	7	8	1		7		1	1	1	1	0	0	1		4		0		0	0	0	0	1	0	0		0	1	0	0	0		0	0
6965	15/06/1990	05/12/2008	10	696	18	2	1	2	05/12/1999	2	1	1	0		2	7	9	1		10		1	2	2	2	1	1	98	N/A	7		4		0	0	0	0	1	0	0		0	1	0	0	0		0	0
6972	15/06/1991	05/12/2008	10	697	17	2	1	2	15/01/1999	2	1	1	0		3	2	11	1		13	GIFT OF SULVATION	2	2	2	2	1	1	98	N/A	98	N/A	1		0	0	0	0	1	0	0		0	1	0	0	0		1	1
6989	10/09/1993	05/12/2008	10	698	15	2	1	2	04/01/1999	2	1	1	0		2	7	9	1		1		2	2	2	2	1	1	98	N/A	98	N/A	1		0	0	0	0	1	0	0		0	1	0	0	0		0	0
6996	15/08/1993	05/12/2008	10	699	15	2	2	2	06/01/2003	1	1	1	0		2	4	5	1		7		1	1	1	1	0	0	1		1		0		0	0	0	0	1	0	0		0	1	0	0	0		0	0
7001	25/11/1995	05/12/2008	10	700	13	1	2	2	07/01/2002	1	1	1	0		2	4	6	1		7		1	1	1	1	0	0	1		1		0		0	1	0	0	1	0	0		0	1	0	0	0		0	0
7018	15/06/1996	05/12/2008	10	701	12	1	1	2	15/01/2005	2	1	1	0		2	4	4	1		10		2	2	2	2	1	1	1		0	N/A	1	N/A	0	0	0	0	1	0	0		0	0	0	1	0		0	0
7025	17/07/1994	05/12/2008	10	702	14	1	2	2	07/01/2002	1	1	1	0		2	4	6	1		7		1	1	1	1	0	0	1		1		0		1	0	0	0	1	0	0		0	1	0	0	0		0	0
7032	21/06/1993	05/12/2008	10	703	15	2	1	2	05/12/2003	2	1	1	0		2	5	5	1		5		1	1	2	2	0	0	98	N/A	1		0		0	0	0	0	1	0	0		0	1	0	0	0		1	4
7049	21/11/1993	05/12/2008	10	704	15	2	2	2	05/12/1999	1	1	1	0		2	8	9	1		1		1	1	1	1	0	0	98	Nyatiti player	9		0		0	0	0	0	1	0	0		0	0	1	0	0		0	0
7056	15/06/1996	05/12/2008	10	705	12	1	1	2	05/01/2004	2	1	1	0		2	4	4	1		13	APOSTOLIC	2	2	2	2	1	1	98	N/A	98	N/A	4		0	0	0	0	1	0	0		0	1	0	0	0		1	5
7063	09/01/1993	05/12/2008	10	706	15	2	1	2	05/01/1998	2	1	1	0		2	7	10	1		1		1	1	1	1	0	0	1		1		0		0	0	0	0	1	0	0		0	1	0	0	0		1	1
7070	14/04/1995	05/12/2008	10	707	13	1	1	2	05/12/2003	2	1	1	0		2	5	5	1		5		1	1	2	2	0	0	98	N/A	1		0		0	0	0	0	1	0	0		0	1	0	0	0		1	2
7087	15/06/1993	05/12/2008	10	708	15	2	2	2	05/01/2004	1	1	1	0		2	4	5	1		10		1	1	1	1	0	0	1		1		0		0	0	0	0	1	0	0		0	1	0	0	0		0	0
7094	15/06/1991	05/12/2008	10	709	17	2	1	2	04/01/1999	2	1	2	1		2	8	9	1		7		2	2	2	2	1	1	98	N/A	98	N/A	7		0	0	0	1	0	0	0		0	1	0	0	0		1	3
7106	15/06/1995	05/12/2008	10	710	13	1	1	2	05/12/2001	2	1	1	0		2	7	7	1		7		1	1	2	1	0	0	98	N/A	1		0		0	0	0	0	1	0	0		0	1	0	0	0		0	0
7113	02/01/1995	05/12/2008	10	711	13	1	2	2	15/01/2004	1	1	1	0		2	4	5	1		13	APOSTOLIC	1	1	1	1	0	0	6		1		0		0	0	0	0	1	0	0		0	1	0	0	0		1	1
7120	30/01/1994	05/12/2008	10	712	14	1	2	2	05/01/1998	1	1	1	0		3	1	10	1		1		1	1	1	1	0	0	6		1		0		0	0	0	0	1	0	0		0	1	0	0	0		0	0
7137	09/03/1993	05/12/2008	10	713	15	2	2	2	15/01/2004	1	1	1	0		2	5	6	1		1		1	1	2	2	0	0	98	N/A	1		0		0	0	0	0	1	0	0		0	1	0	0	0		1	1
7144	22/03/1995	05/12/2008	10	714	13	1	2	2	15/01/2005	1	1	1	0		2	3	4	1		13	PAG	2	1	1	1	0	0	1		98	N/A	0		0	0	0	0	1	0	0		0	1	0	0	0		0	0
7151	20/06/1992	05/12/2008	10	715	16	2	1	2	15/01/2003	2	1	1	0		2	4	6	1		13	PAG	2	1	1	1	0	0	1		1		0		0	0	0	0	1	0	0		0	1	0	0	0		0	0
7168	04/05/1993	05/12/2008	10	716	15	2	1	2	15/01/2004	2	1	1	0		2	4	5	1		13	PAG	1	1	1	1	0	0	1		1		0		0	0	0	0	1	0	0		0	1	0	0	0		0	0
7182	15/02/1991	05/12/2008	10	718	17	2	1	2	11/01/1999	2	1	1	0		2	7	9	1		1		1	1	1	1	0	0	7		4		0		0	0	0	1	1	0	0		0	1	0	0	0		1	2
7199	15/06/1996	05/12/2008	10	719	12	1	2	2	03/01/2005	1	1	1	0		2	3	3	1		7		2	2	2	2	1	1	98	N/A	98	N/A	4		0	1	0	1	0	0	0		0	1	0	0	0		1	1
7201	15/06/1996	05/12/2008	10	720	12	1	2	2	05/12/2008	1	1	1	0		2	3	4	1		10		1	1	1	2	0	0	7		1		0		0	0	0	0	1	0	0		0	1	0	0	0		0	0
7218	21/06/1993	05/12/2008	10	721	15	2	2	2	04/01/1999	1	1	2	11		2	8	9	1		2		1	1	1	1	0	0	1		1		0		0	0	0	0	1	0	0		0	1	0	0	0		1	2
7225	02/01/1996	05/12/2008	10	722	12	1	1	2	07/01/2002	2	1	1	0		2	5	6	1		2		1	1	1	1	0	0	1		1		0		0	0	0	0	1	0	0		0	1	0	0	0		1	2
7232	28/12/1993	05/12/2008	10	723	14	1	2	2	10/01/2000	1	1	1	0		2	6	8	1		2		1	1	1	2	0	0	6		1		0		0	0	1	0	0	1	0		0	1	0	0	0		0	0
7249	15/06/1993	05/12/2008	10	724	15	2	2	2	05/12/2000	1	1	1	0		2	6	8	1		1		1	1	1	1	0	0	9		9		0		0	0	0	0	1	0	0		0	1	0	0	0		0	0
7256	04/06/1996	05/12/2008	10	725	12	1	1	2	05/12/2002	2	1	1	0		2	5	6	1		1		1	1	2	0	0	0	98	N/A	1		0		0	0	0	0	1	0	0		0	1	0	0	0		0	0
7263	15/06/1995	05/12/2008	10	726	13	1	1	2	06/01/2003	2	1	1	0		2	4	5	1		7		1	1	1	1	0	0	1		1		0		1	0	0	0	1	0	0		0	1	0	0	0		0	0
7270	01/04/1996	05/12/2008	10	727	12	1	2	2	05/12/2002	1	1	1	0		2	4	6	1		13	Apostolic	1	1	1	1	0	0	1		1		0		0	0	0	0	1	0	0		0	1	0	0	0		1	2
7287	15/06/1993	05/12/2008	10	728	15	2	1	2	15/01/2002	2	1	1	0		2	7	7	1		3		1	2	1	1	0	0	7		1		0		0	0	0	0	1	0	0		0	1	0	0	0		0	0
7294	15/06/1990	05/12/2008	10	729	18	2	1	2	08/01/1996	2	1	2	1		2	8	11	1		1		1	1	1	2	0	0	5		4		0		0	0	0	0	1	0	0		0	1	0	0	0		0	0
7306	15/06/1990	05/12/2008	10	730	18	2	2	2	05/01/1998	1	1	1	0		2	6	10	1		2		1	1	1	1	0	0	7		4		0		0	0	0	0	1	0	0		0	1	0	0	0		1	3
7313	16/08/1990	05/12/2008	10	731	18	2	1	2	07/01/2002	2	1	2	2		2	6	6	1		1		1	2	2	2	1	1	98	N/A	7		1		0	0	0	0	0	1	0		0	0	0	1	0		1	3
7320	15/05/1994	05/12/2008	10	732	14	1	2	2	15/01/2004	1	1	1	0		2	5	5	1		10		1	1	2	2	0	0	98	N/A	1		0		0	0	0	0	1	0	0		0	1	0	0	0		1	2
7337	15/06/1994	05/12/2008	10	733	14	1	1	2	07/01/2002	2	1	1	0		2	4	6	1		10		1	1	1	1	0	0	7		1		0		0	0	0	0	1	0	0		0	1	0	0	0		0	0
7344	18/08/1992	05/12/2008	10	734	16	2	2	2	05/12/1999	1	1	1	0		2	7	9	1		7		1	1	2	2	0	0	98	N/A	4		0		0	0	0	0	1	0	0		0	1	0	0	0		1	2
7351	15/01/1995	05/12/2008	10	735	13	1	1	2	15/01/2002	2	1	1	0		2	7	8	1		1		1	1	1	2	0	0	1		1		0		0	0	0	0	1	0	0		0	1	0	0	0		0	0
7368	15/06/1995	11/12/2008	10	736	13	1	2	2	01/01/2002	1	1	1	0		2	4	6	1		1		1	1	1	1	0	0	1		1		0		0	1	1	0	0	0	0		0	1	0	0	0		1	2
7375	15/05/1996	11/12/2008	10	737	12	1	2	2	12/01/2004	1	1	1	0		2	4	5	1		2		1	2	2	0	1	1	0	N/A	9	UNK	1		0	0	0	0	1	0	0		0	1	0	0	0		0	0
7382	15/05/1994	11/12/2008	10	738	14	1	1	2	11/01/2001	2	1	1	0		2	4	7	1		7		2	2	2	2	1	1	98	N/A	98	N/A	1		0	0	0	0	1	0	0		0	1	0	0	0		0	0
7399	15/06/1994	11/12/2008	10	739	14	1	2	2	15/01/2003	1	1	1	0		2	3	5	1		2		1	1	1	1	0	0	1		1		0		0	0	0	0	1	0	0		0	1	0	0	0		0	0
7401	09/02/1996	11/12/2008	10	740	12	1	2	2	09/01/2006	1	1	1	0		2	1	2	1		10		1	1	1	1	0	0	1		1		0		0	1	0	0	0	0	0		0	1	0	0	0		0	0
7418	07/05/1992	11/12/2008	10	741	16	2	1	2	11/12/1999	2	1	1	0		2	7	9	1		13	Apostolic	1	1	1	2	0	0	98	Security Officer	1		0		0	0	0	0	1	0	0		0	1	0	0	0		0	0
7425	15/06/1995	11/12/2008	10	742	13	1	2	2	11/02/2002	1	1	1	0		2	4	6	1		1		1	1	2	2	0	0	98	N/A	1		0		0	1	0	0	0	0	0		0	1	0	0	0		1	2
7432	15/06/1991	11/12/2008	10	743	17	2	2	2	09/02/1998	1	1	1	0		2	8	10	1		1		1	2	2	2	1	1	0		1		1		0	0	0	0	1	0	0		0	1	0	0	0		0	0
7449	30/09/1996	11/12/2008	10	744	12	1	1	2	06/01/2003	2	1	1	0		2	6	6	1		1		1	2	2	2	1	1	0	N/A	4		5		0	0	0	0	1	0	0		0	1	0	0	0		0	0
7456	15/08/1991	11/12/2008	10	745	17	2	2	2	12/01/1997	1	1	1	0		3	1	11	1		7		1	1	1	1	0	0	1		1		0		0	0	0	0	1	0	0		0	1	0	0	0		1	2
7463	15/06/1995	11/12/2008	10	746	13	1	2	2	11/12/2002	1	1	1	0		2	5	6	1		7		2	2	2	2	1	1	98	N/A	98	N/A	98	Banana seller	0	0	0	0	1	0	0		0	1	0	0	0		0	0
7470	14/08/1995	11/12/2008	10	747	13	1	1	2	01/01/2002	2	1	1	0		2	6	6	1		1		1	1	1	1	0	0	6		1		0		0	0	1	0	0	0	0		0	1	0	0	0		1	3
7487	30/04/1993	11/12/2008	10	748	15	2	2	2	04/01/1999	1	1	1	0		2	7	9	1		3		1	1	1	1	0	0	1		1		0		0	0	0	0	1	0	0		0	1	0	0	0		0	0
7494	14/04/1993	11/12/2008	10	749	15	2	1	2	15/01/2001	2	1	1	0		2	7	8	1		1		1	1	1	1	0	0	1		1		0		0	0	0	0	1	0	0		0	1	0	0	0		0	0
7506	07/10/1994	11/12/2008	10	750	14	1	2	2	11/01/2003	1	1	1	0		2	3	5	1		1		1	1	2	2	0	0	98	N/A	4		0		0	0	0	1	0	0	0		0	1	0	0	0		1	1
7513	24/06/1992	11/12/2008	10	751	16	2	2	2	11/01/2000	1	1	1	0		2	6	8	1		1		1	1	2	2	0	0	98	N/A	4		0		0	0	0	1	0	0	0		0	1	0	0	0		1	1
7520	15/06/1994	11/12/2008	10	752	14	1	2	2	03/01/2000	1	1	1	0		2	7	9	1		10		1	2	1	2	0	0	4		1		0		0	0	1	0	0	0	0		0	1	0	0	0		0	0
7537	02/12/1991	11/12/2008	10	753	17	2	2	2	15/01/1999	1	1	1	0		2	7	8	1		1		1	1	2	0	0	0	0		4		0		0	0	0	0	1	0	0		0	1	0	0	0		1	1
7544	30/11/1996	11/12/2008	10	754	12	1	1	2	07/01/2002	2	1	1	0		2	6	6	1		1		1	1	1	1	0	0	1		4		0		0	1	0	0	0	0	0		0	0	1	0	0		1	1
7551	22/02/1994	11/12/2008	10	755	14	1	2	2	03/01/2000	1	1	1	0		2	7	8	1		1		1	1	1	1	0	0	1		4		0		0	1	0	0	0	0	0		0	0	1	0	0		1	1
7568	12/12/1995	11/12/2008	10	756	12	1	2	2	15/01/2002	1	1	1	0		2	4	6	1		13	AFRICAN REDEEMED	1	1	1	1	0	0	1		5		0		0	0	0	0	1	0	0		0	1	0	0	0		0	0
7575	15/10/1992	11/12/2008	9	757	16	2	2	2	03/01/2000	1	1	1	0		2	8	9	1		13	REVIVAL	2	2	2	2	1	1	98	N/A	98	N/A	4		0	0	1	0	0	0	0		0	1	0	0	0		1	4
7582	15/05/1995	11/12/2008	10	758	13	1	2	2	11/01/2000	1	1	1	0		2	7	8	1		1		1	1	1	1	0	0	1		1		0		0	0	0	0	1	0	0		0	1	0	0	0		0	0
7599	05/11/1995	11/12/2008	10	759	13	1	2	2	01/01/1900	1	2	2	10		2	3	3	1		1		2	2	2	2	1	1	0	N/A	0	N/A	4		0	0	0	0	1	0	0		0	1	0	0	0		0	0
7601	15/04/1995	11/12/2008	10	760	13	1	2	2	06/01/2003	1	1	1	0		2	5	6	1		13	REDEEMED	2	2	8	2	1	1	98	N/A	0	N/A	1		0	0	1	0	0	0	0		0	1	0	0	0		0	0
7618	15/03/1993	11/12/2008	10	761	15	2	2	2	15/01/2000	1	1	1	0		2	8	9	1		13	APOSTOLIC	2	2	2	0	1	1	0		0	N/A	1		0	0	0	0	1	0	0		0	1	0	0	0		0	0
7625	15/06/1992	11/12/2008	10	762	16	2	2	2	15/01/2001	1	1	1	0		2	6	7	1		10		1	1	1	2	0	0	98	watchman	9		0		0	0	0	0	1	0	0		0	0	1	0	0		0	0
7632	24/10/1991	11/12/2008	10	763	17	2	2	2	01/01/1998	1	1	2	1		2	6	6	1		13	APOSTAL	1	1	2	2	0	0	98	N/A	1		0		0	0	1	0	0	0	0		0	1	0	0	0		0	0
7649	15/06/1994	11/12/2008	10	764	14	1	2	2	06/01/2003	1	1	1	0		2	4	5	1		1		2	2	1	2	1	1	6		0	N/A	1		0	0	0	0	1	0	0		0	0	1	0	0		1	3
7656	15/06/1994	11/12/2008	10	765	14	1	2	2	06/01/2003	1	1	1	0		2	4	5	1		1		1	1	1	2	0	0	6		1		0		0	0	0	0	1	0	0		0	0	1	0	0		1	3
7663	08/08/1995	11/12/2008	10	766	13	1	2	2	01/01/2002	1	1	1	0		2	3	9	1		10		1	1	1	2	0	0	3		1		0		0	0	1	0	0	0	0		0	0	1	0	0		0	0
7670	10/04/1994	11/12/2008	10	767	14	1	1	2	11/12/2003	2	1	1	0		2	4	5	1		13	Redeemed Apostolic	1	1	1	1	0	0	1		4		0		0	0	0	0	1	0	0		0	1	0	0	0		1	2
7687	15/06/1992	11/12/2008	10	768	16	2	1	2	01/01/1999	2	1	1	0		2	5	9	1		1		1	1	1	1	0	0	1		1		0		0	0	1	0	0	0	0		0	1	0	0	0		1	1
7694	15/06/1995	11/12/2008	10	769	13	1	1	2	15/01/2002	2	1	1	0		2	5	6	1		7		2	2	1	1	0	0	1		98	N/A	0		0	1	0	0	0	0	0		0	1	0	0	0		1	5
7706	15/06/1996	11/12/2008	10	770	12	1	2	2	11/01/2002	1	1	1	0		2	4	6	1		10		2	2	2	0	1	1	98	N/A	98	N/A	1		0	0	0	0	1	0	0		0	1	0	0	0		0	0
7713	15/06/1996	11/12/2008	10	771	12	1	2	2	09/01/2006	1	1	1	0		2	2	2	1		10		2	2	1	2	1	1	98	N/A	98	N/A	1		0	0	0	0	1	0	0		0	1	0	0	0		0	0
7720	10/10/1996	11/12/2008	10	772	12	1	1	2	15/01/2004	2	1	1	0		2	4	4	1		1		2	2	1	1	0	0	7		98	N/A	0		0	0	0	0	1	0	0		0	1	0	0	0		0	0
7737	15/08/1995	11/12/2008	10	773	13	1	2	2	15/01/2002	1	1	1	0		2	5	6	1		1		1	2	1	1	0	0	7		98	N/A	0		0	0	0	0	1	0	0		0	1	0	0	0		0	0
7744	24/06/1995	11/12/2008	10	774	13	1	1	2	11/01/2001	2	1	1	0		2	7	7	1		7		1	1	1	2	0	0	98	Security Guard	1		0		0	0	1	0	0	0	0		0	1	0	0	0		0	0
7751	15/06/1990	11/12/2008	10	775	18	2	2	2	01/01/1998	1	1	1	0		2	6	10	1		1		1	1	1	1	0	0	1		1		0		0	0	1	0	0	0	0		0	1	0	0	0		1	5
7775	15/07/1993	11/12/2008	10	777	15	2	2	2	05/01/2004	1	1	1	0		2	3	4	1		7		1	1	2	2	0	0	98	N/A	4		0		0	0	0	0	1	0	0		0	0	1	0	0		0	0
7782	15/02/1992	11/12/2008	10	778	16	2	2	2	17/01/2000	1	1	1	0		2	5	8	1		13	NEW APOSTOLIC CHURCH	1	1	1	1	0	0	1		1		0		0	0	1	0	0	0	0		0	1	0	0	0		1	4
7799	01/02/1990	11/12/2008	10	779	18	2	1	2	15/01/1999	2	1	2	10		2	8	9	1		13	APOSTOLIC	1	1	1	1	0	0	1		1		0		0	1	0	0	0	0	0		0	0	1	0	0		1	3
7801	13/06/1994	11/12/2008	10	780	14	1	1	2	11/12/2001	2	1	1	0		2	6	7	1		7		1	1	2	2	0	0	98	N/A	4		0		0	0	0	0	1	0	0		0	1	0	0	0		1	2
7818	15/10/1994	11/12/2008	10	781	14	1	2	2	15/01/2000	1	1	1	0		2	7	8	1		1		1	1	1	1	0	0	3		4		0		0	0	0	0	1	0	0		0	1	0	0	0		1	2
7825	17/09/1996	11/12/2008	10	782	12	1	2	2	03/01/2005	1	1	1	0		2	2	3	1		7		1	1	1	1	0	0	1		4		0		0	0	0	0	1	0	0		0	1	0	0	0		0	0
7832	15/06/1994	11/12/2008	10	783	14	1	1	2	05/01/2004	2	1	1	0		2	4	4	1		7		1	1	1	1	0	0	1		4		0		0	0	0	0	1	0	0		0	1	0	0	0		0	0
7849	15/06/1992	11/12/2008	10	784	16	2	2	2	15/01/2000	1	1	1	0		2	7	8	1		1		1	1	1	2	0	0	98	SECURITY GUARD	7		0		0	0	1	0	0	0	0		0	0	1	0	0		1	3
7856	18/11/1991	11/12/2008	10	785	17	2	2	2	10/01/2000	1	1	1	0		2	7	8	1		13	APOSTOLIC	1	1	1	1	0	0	1		1		0		0	1	0	0	0	0	0		0	0	1	0	0		1	3
7863	02/10/1992	08/01/2009	10	786	16	2	1	2	05/01/1998	2	1	1	0		2	8	10	1		1		1	1	1	1	0	0	1		1		0		0	1	0	0	0	0	0		0	1	0	0	0		1	4
7870	24/03/1994	08/01/2009	10	787	14	1	1	2	15/01/2001	2	1	1	0		2	7	8	1		10		2	1	1	1	0	0	7		98	N/A	0		0	0	0	0	1	0	0		0	1	0	0	0		0	0
7887	07/04/1996	08/01/2009	10	788	12	1	2	2	15/01/2003	1	1	1	0		2	6	6	1		1		2	1	1	1	0	0	7		98	N/A	0		0	0	0	0	1	0	0		0	1	0	0	0		0	0
7894	08/10/1993	08/01/2009	10	789	15	2	1	2	06/01/2003	2	1	1	0		2	5	6	1		7		1	1	1	1	0	0	1		1		0		0	0	0	0	1	0	0		0	1	0	0	0		1	2
7906	14/06/1993	08/01/2009	10	790	15	2	1	2	11/01/1999	2	1	1	0		2	8	9	1		1		1	1	1	1	0	0	7		1		0		0	0	0	0	1	0	0		0	1	0	0	0		1	2
7913	15/06/1992	08/01/2009	10	791	16	2	1	2	05/01/2002	2	1	1	0		2	7	7	1		3		1	2	1	2	1	1	98	UNK	6		1		0	0	0	0	1	0	0		0	0	1	0	0		1	5
7920	15/06/1994	08/01/2009	10	792	14	1	1	2	05/01/2002	2	1	1	0		2	6	7	1		3		1	2	1	2	1	1	98	UNK	6		1		0	0	0	0	1	0	0		0	0	1	0	0		1	5
7937	15/06/1996	08/01/2009	10	793	12	1	1	2	01/01/2003	2	1	1	0		2	2	6	1		13	PENTECOASTAL	2	0	1	1	0	0	1		0		0		0	1	0	0	0	0	0		0	1	0	0	0		0	0
7944	15/06/1993	08/01/2009	10	794	15	2	1	2	07/01/2002	2	1	1	0		2	5	7	1		1		1	1	2	2	0	0	98	N/A	1		0		0	0	0	0	1	0	0		0	0	0	1	0		1	1
7951	15/06/1996	08/01/2009	10	795	12	1	1	2	05/01/2004	2	1	1	0		2	4	5	1		1		1	1	2	1	0	0	98	N/A	1		0		0	0	0	0	1	0	0		0	1	0	0	0		1	1
7968	15/06/1991	08/01/2009	10	796	17	2	2	2	07/01/1997	1	1	1	0		2	7	12	1		7		1	1	1	1	0	0	4		4		0		0	0	0	0	1	0	0		0	1	0	0	0		1	3
7975	02/08/1993	08/01/2009	10	797	15	2	1	2	03/01/2000	2	1	1	0		2	6	7	1		13	FULLGOSPEL	1	1	2	2	0	0	98	N/A	1		0		0	1	0	0	0	1	0		0	1	0	0	0		0	0
7982	21/11/1995	08/01/2009	10	798	13	1	1	2	08/01/2002	2	1	1	0		2	6	7	1		4		1	1	2	0	0	0	0		8		0		0	1	0	0	0	0	0		0	1	0	0	0		1	2
7999	15/06/1995	08/01/2009	10	799	13	1	1	2	01/01/2001	2	1	1	0		2	5	8	1		5		2	0	2	0	1	1	0		0		1		0	1	0	0	0	1	0		0	1	0	0	0		1	3
8004	15/06/1996	08/01/2009	10	800	12	1	1	2	07/01/2002	2	1	1	0		2	6	7	1		7		2	2	2	2	1	1	98	N/A	0	N/A	4		0	0	0	0	1	0	0		0	1	0	0	0		0	0
8011	20/08/1996	08/01/2009	10	801	12	1	1	2	15/01/2004	2	1	1	0		2	4	5	1		7		1	1	1	1	0	0	7		7		0		0	0	1	0	0	0	0		0	1	0	0	0		1	2
8028	15/06/1994	08/01/2009	10	802	14	1	1	2	15/01/2000	2	1	1	0		2	8	9	1		10		1	2	2	0	1	1	0		4		7		0	0	0	0	1	0	0		0	1	0	0	0		1	3
8035	15/09/1990	08/01/2009	10	803	18	2	1	2	07/01/2002	2	1	1	0		2	7	7	1		10		2	2	2	2	1	1	98	N/A	98	N/A	1		0	0	0	0	1	0	0		0	1	0	0	0		0	0
8042	15/06/1993	08/01/2009	10	804	15	2	1	2	03/01/2000	2	1	1	0		2	7	8	1		13	CHURCH OF CHRIST IN AFRICA	2	2	1	1	0	0	1		0		0		0	0	0	0	1	0	0		0	1	0	0	0		0	0
8059	15/06/1992	08/01/2009	10	805	16	2	1	2	15/01/2001	2	1	1	0		2	7	8	1		1		2	0	2	0	1	1	0	N/A	0	N/A	1		0	0	0	0	1	0	0		0	1	0	0	0		0	0
8066	15/02/1996	08/01/2009	10	806	12	1	2	2	06/01/2003	1	1	1	0		2	6	6	1		7		1	1	2	2	0	0	98	N/A	1		0		0	0	0	0	1	0	0		0	1	0	0	0		0	0
8073	15/06/1994	08/01/2009	10	807	14	1	1	2	04/01/1994	2	1	1	0		2	8	8	1		3		2	1	2	1	0	0	0	RIP	0	RIP	0		0	0	1	0	0	0	0		0	0	0	1	0		0	0
8080	12/01/1996	08/01/2009	10	808	12	1	1	2	15/01/2001	2	1	1	0		2	6	8	1		7		1	1	1	1	0	0	7		3		0		0	0	1	0	0	0	0		0	1	0	0	0		0	0
8097	26/03/1994	08/01/2009	10	809	14	1	1	2	15/01/2001	2	1	1	0		2	5	8	1		2		2	0	2	0	1	1	0	N/A	0	N/A	9		0	0	0	0	1	0	0		0	1	0	0	0		1	3
8109	01/03/1995	08/01/2009	10	810	13	1	1	2	07/01/2002	2	1	1	0		2	6	7	1		7		1	1	1	1	0	0	1		1		0		0	0	0	0	1	0	0		0	1	0	0	0		0	0
8116	08/03/1993	08/01/2009	10	811	15	2	1	2	04/01/1999	2	1	1	0		2	8	10	1		7		1	1	1	1	0	0	1		1		0		0	0	0	0	1	0	0		0	1	0	0	0		0	0
8123	15/06/1992	08/01/2009	10	812	16	2	1	2	10/01/1900	2	1	1	0		2	8	8	1		3		2	0	2	0	1	1	0		0		7		0	0	1	0	0	0	0		0	0	0	1	0		1	4
8147	06/07/1996	08/01/2009	10	814	12	1	1	2	02/01/2006	2	1	1	0		2	4	3	1		13	NEW COVENANT	1	1	2	2	0	0	98	NONE	1		0		0	1	0	0	0	0	0		0	0	0	1	0		0	0
8161	15/06/1996	08/01/2009	10	816	12	1	1	2	07/01/2005	2	1	1	0		2	4	4	1		7		2	2	1	1	0	0	1		98	N/A	0		0	0	1	0	0	0	0		0	1	0	0	0		0	0
8178	20/01/1995	08/01/2009	10	817	13	1	2	2	09/01/2003	1	1	1	0		2	4	5	1		10		1	1	1	1	0	0	1		1		0		0	0	0	0	1	0	0		0	1	0	0	0		1	1
8185	15/06/1996	08/01/2009	10	818	12	1	2	2	01/01/2003	1	1	1	0		2	4	6	1		13	APOSTOLIC	1	1	1	2	0	0	1		1		0		0	0	0	0	1	1	0		0	1	0	0	0		0	0
8192	27/04/1996	08/01/2009	10	819	12	1	2	2	01/01/2003	1	1	1	0		2	6	6	1		13	REDEED	1	1	1	2	0	0	1		1		0		0	1	0	0	0	1	0		0	1	0	0	0		0	0
8204	15/06/1992	08/01/2009	10	820	16	2	2	2	08/01/2001	1	1	1	0		2	7	8	1		7		1	1	1	1	0	0	9		9		0		0	0	0	0	1	0	0		0	1	0	0	0		0	0
8211	14/07/1992	08/01/2009	10	821	16	2	1	2	03/01/2000	2	1	2	2		2	7	8	1		10		1	1	1	1	0	0	7		1		0		0	1	0	0	0	0	0		0	1	0	0	0		0	0
8228	07/07/1991	08/01/2009	10	822	17	2	2	2	15/01/2000	1	1	2	10		2	8	9	1		1		1	1	1	1	0	0	7		4		0		0	0	0	0	1	0	0		0	0	1	0	0		0	0
8235	15/02/1995	08/01/2009	10	823	13	1	1	2	15/01/2001	2	1	1	0		2	8	8	1		1		1	1	1	1	0	0	7		4		0		0	0	0	0	1	0	0		0	0	1	0	0		0	0
8242	15/06/1995	08/01/2009	10	824	13	1	1	2	08/01/2003	2	1	1	0		2	6	6	1		7		1	2	1	2	1	1	9		4		1		0	0	1	0	0	0	0		0	1	0	0	0		1	4
8259	15/06/1992	08/01/2009	10	825	16	2	2	2	08/01/2001	1	1	1	0		2	6	8	1		7		1	2	1	2	1	1	3		1		1		0	1	0	0	0	0	0		0	1	0	0	0		0	0
8266	15/06/1995	08/01/2009	10	826	13	1	2	2	08/01/2001	1	1	1	0		2	6	7	1		7		2	2	1	2	1	1	4		98	N/A	1		0	0	1	0	0	0	0		0	0	1	0	0		1	1
8273	01/01/1994	08/01/2009	10	827	15	2	1	2	03/01/2000	2	1	1	0		2	8	9	1		7		1	1	1	2	0	0	6		1		0		0	0	0	0	1	0	0		1	0	0	0	0		1	1
8297	11/02/1996	08/01/2009	10	829	12	1	2	2	04/01/2005	1	1	1	0		2	4	4	1		10		1	1	1	1	0	0	1		1		0		0	0	0	0	1	0	0		0	1	0	0	0		1	1
8309	10/07/1991	08/01/2009	10	830	17	2	1	2	08/01/2002	2	1	1	0		2	6	7	1		10		1	1	1	1	0	0	1		1		0		0	0	0	0	1	0	0		0	1	0	0	0		1	1
8316	12/07/1996	08/01/2009	10	831	12	1	2	2	06/01/2003	1	1	1	0		2	5	6	1		10		1	1	1	2	0	0	9		1		0		0	0	0	0	1	0	0		0	1	0	0	0		0	0
8323	15/06/1996	08/01/2009	10	832	12	1	2	2	01/01/2003	1	1	1	0		2	6	6	1		13	HERA	1	2	1	2	1	1	3		1		1		0	1	1	0	0	1	0		0	1	0	0	0		0	0
8330	06/02/1992	08/01/2009	10	833	16	2	1	2	15/01/2002	2	1	1	0		2	6	7	1		1		1	1	1	1	0	0	7		7		0		0	0	0	0	1	0	0		0	0	1	0	0		1	3
8347	07/08/1995	08/01/2009	10	834	13	1	2	2	08/01/2002	1	1	1	0		2	7	7	1		3		1	1	1	1	0	0	1		1		0		0	0	0	0	1	0	0		0	1	0	0	0		1	1
8354	15/06/1996	08/01/2009	10	835	12	1	2	2	15/01/2001	1	1	1	0		2	7	8	1		7		1	1	1	1	0	0	7		7		0		0	0	1	0	0	0	0		1	0	0	0	0		1	2
8361	18/12/1996	08/01/2009	10	836	12	1	1	2	08/01/2003	2	1	1	0		2	5	6	1		10		1	1	1	1	0	0	4		9		0		0	0	0	0	1	0	0		0	1	0	0	0		0	0
8378	18/04/1996	08/01/2009	10	837	12	1	2	2	01/01/2003	1	1	1	0		2	3	6	1		13	FULL GOSPEL	1	1	1	1	0	0	1		1		0		0	1	0	0	0	1	0		0	1	0	0	0		1	2
8385	07/07/1994	08/01/2009	10	838	14	1	2	2	08/01/2002	1	1	1	0		2	7	7	1		10		1	1	1	1	0	0	4		9		0		0	0	0	0	1	0	0		0	1	0	0	0		1	1
8404	15/06/1995	09/01/2009	10	840	13	1	2	2	01/01/2002	1	1	2	99		2	4	4	1		1		2	2	2	2	1	1	98	N/A	98	N/A	1		0	1	1	0	0	0	0		0	1	0	0	0		0	0
8411	15/06/1996	09/01/2009	10	841	12	1	1	2	01/01/2003	2	1	1	0		2	5	6	1		10		2	2	2	2	1	1	98	N/A	98	N/A	1		0	1	0	0	0	1	0		0	1	0	0	0		1	2
8428	21/02/1995	09/01/2009	10	842	13	1	2	2	15/01/2001	1	1	1	0		2	6	8	1		13	gift	1	1	1	2	0	0	9		4		0		0	0	0	0	1	0	0		0	1	0	0	0		0	0
8435	15/10/1994	09/01/2009	10	843	14	1	2	2	15/01/2001	1	1	1	0		2	7	8	1		13	gift	1	1	1	2	0	0	98	pastor	9		0		0	0	0	0	1	0	0		0	1	0	0	0		0	0
8442	15/06/1991	09/01/2009	10	844	17	2	2	2	15/01/1999	1	1	1	0		2	8	10	1		7		1	1	1	1	0	0	7		7		0		0	0	0	0	1	0	0		0	1	0	0	0		0	0
8459	15/06/1993	09/01/2009	10	845	15	2	2	2	01/01/2002	1	1	1	0		2	7	7	1		3		1	1	1	1	0	0	1		1		0		0	1	0	0	0	0	0		0	1	0	0	0		0	0
8466	15/06/1996	09/01/2009	10	846	12	1	1	2	01/01/2003	2	1	1	0		2	6	7	1		13	HERAUNK	1	1	1	1	0	0	3		1		0		0	1	0	0	0	0	0		0	1	0	0	0		0	0
8473	15/06/1993	09/01/2009	10	847	15	2	2	2	10/01/2001	1	1	1	0		2	8	8	1		13	REDEEMED	1	1	1	1	0	0	1		1		0		0	1	0	0	0	1	0		0	1	0	0	0		0	0
8480	15/06/1996	09/01/2009	10	848	12	1	1	2	15/01/2000	2	1	1	0		2	8	9	1		3		1	1	2	0	0	0	0		7		0		0	0	1	0	0	0	0		0	1	0	0	0		0	0
8497	13/07/1993	09/01/2009	10	849	15	2	1	2	15/01/2001	2	1	1	0		2	7	8	1		13	full gospel	1	1	1	1	0	0	7		4		0		0	0	0	0	1	0	0		0	1	0	0	0		1	7
8509	30/08/1994	09/01/2009	10	850	14	1	2	2	15/01/2003	1	1	1	0		2	6	6	1		1		1	1	2	0	0	0	0		7		0		0	0	1	0	0	0	0		0	1	0	0	0		0	0
8516	15/06/1992	09/01/2009	10	851	16	2	2	2	15/01/2001	1	1	1	0		2	8	8	1		1		1	2	2	0	0	0	0		7		0		0	0	1	0	0	0	0		0	1	0	0	0		0	0
8523	19/03/1995	09/01/2009	10	852	13	1	2	2	12/01/2005	1	1	1	0		2	3	4	1		10		1	1	1	1	0	0	1		1		0		0	1	0	0	0	1	0		0	1	0	0	0		0	0
8530	30/04/1991	09/01/2009	10	853	17	2	1	2	15/01/2002	2	1	1	0		2	6	7	1		1		1	1	2	2	0	0	0	N/A	1		0		0	0	1	0	0	0	0		0	1	0	0	0		0	0
8547	27/07/1996	09/01/2009	10	854	12	1	2	2	15/01/2002	1	1	1	0		2	6	7	1		7		1	1	1	1	0	0	7		7		0		0	0	1	0	0	0	0		0	1	0	0	0		0	0
8554	01/12/1996	09/01/2009	10	855	12	1	1	2	01/01/2003	2	1	1	0		2	4	7	1		13	GOSPELFULL	1	1	1	1	0	0	3		1		0		0	1	0	0	0	0	0		0	1	0	0	0		1	7
8561	01/01/1997	09/01/2009	10	856	12	1	1	2	09/01/2005	2	1	1	0		2	5	6	1		10		1	1	2	2	0	0	98	N/A	4		0		0	0	0	0	1	0	0		0	1	0	0	0		1	2
8578	15/12/1994	09/01/2009	10	857	14	1	1	2	01/01/2002	2	1	2	98	N/A	2	7	9	1		10		1	1	1	2	0	0	6		7		0		0	0	1	0	0	0	0		0	1	0	0	0		1	1
8585	25/09/1995	09/01/2009	10	858	13	1	1	2	15/01/2002	2	1	1	0		2	6	7	1		1		1	1	2	0	0	0	0		7		0		0	0	1	0	0	0	0		0	1	0	0	0		1	1
8592	15/06/1990	09/01/2009	10	859	18	2	2	2	15/01/1999	1	1	2	10		2	8	10	1		1		1	2	1	1	0	0	3		7		0		0	1	0	0	1	0	0		0	1	0	0	0		1	2
8604	03/09/1995	09/01/2009	10	860	13	1	1	2	09/01/2002	2	1	1	0		2	6	7	1		13	CCA	1	1	2	0	0	0	0		1		0		0	0	1	0	0	0	0		0	1	0	0	0		0	0
8611	15/06/1993	09/01/2009	10	861	15	2	2	2	09/01/2004	1	1	1	0		2	5	6	1		1		1	2	2	2	1	1	98	N/A	9		1		0	0	0	0	1	0	0		0	1	0	0	0		1	2
8628	15/06/1990	09/01/2009	10	862	18	2	1	2	03/01/2000	2	1	2	98	N/A	2	8	8	1		1		1	8	1	1	0	0	7		7		0		0	0	1	0	0	0	0		0	1	0	0	0		1	4
8635	16/07/1993	09/01/2009	10	863	15	2	1	2	09/01/2003	2	1	1	0		2	6	7	1		2		2	2	2	2	1	1	0		0		1		0	0	0	0	1	0	0		0	1	0	0	0		0	0
8642	28/02/1990	09/01/2009	10	864	18	2	1	2	15/01/2000	2	1	2	10		2	8	9	1		1		1	1	1	1	0	0	7		7		0		0	0	1	0	0	0	0		0	1	0	0	0		0	0
8659	02/11/1990	09/01/2009	10	865	18	2	2	2	01/01/1998	1	1	1	0		2	8	8	1		1		1	1	1	1	0	0	3		1		0		0	1	0	0	0	1	0		0	0	1	0	0		1	2
8666	26/11/1992	09/01/2009	10	866	16	2	1	2	15/01/2001	2	1	1	0		2	7	8	1		1		2	2	2	0	1	1	0		98	N/A	7		0	1	0	0	0	0	0		0	1	0	0	0		1	1
8673	15/06/1996	09/01/2009	10	867	12	1	2	2	15/01/2002	1	1	1	0		2	6	7	1		1		1	1	1	1	0	0	3		7		0		0	1	0	0	0	0	0		0	1	0	0	0		1	1
8680	26/11/1992	09/01/2009	10	868	16	2	1	2	15/01/2000	2	1	2	10		2	8	9	1		1		1	1	1	1	0	0	3		7		0		0	0	0	0	1	0	0		0	1	0	0	0		1	1
8697	15/06/1996	09/01/2009	10	869	12	1	2	2	09/01/2005	1	1	1	0		2	4	5	1		1		2	2	1	1	0	0	1		98	N/A	0		0	0	1	0	0	0	0		0	1	0	0	0		1	3
8709	08/04/1995	09/01/2009	10	870	13	1	1	2	01/01/2003	2	1	1	0		2	6	6	1		1		1	1	1	1	0	0	1		1		0		0	1	0	0	0	1	0		0	1	0	0	0		0	0
8716	15/06/1992	09/01/2009	10	871	16	2	1	2	09/01/2002	2	1	1	0		2	7	8	1		10		2	2	2	0	1	1	0		98	N/A	1		0	0	0	0	1	0	0		0	1	0	0	0		0	0
8723	27/12/1993	09/01/2009	10	872	15	2	2	2	15/01/1999	1	1	1	0		2	8	10	1		3		1	1	1	1	0	0	7		7		0		0	0	0	0	1	0	0		0	0	1	0	0		0	0
8730	15/05/1992	09/01/2009	10	873	16	2	1	2	03/01/2000	2	1	2	98	N/A	2	8	9	1		13	PENTECOSTAL	2	2	1	1	0	0	7		98	N/A	0		0	0	1	0	0	0	0		0	1	0	0	0		1	1
8747	15/05/1992	09/01/2009	10	874	16	2	2	2	03/01/2000	1	1	1	0		2	8	9	1		3		1	1	1	1	0	0	1		1		0		0	0	0	0	1	0	0		0	0	1	0	0		0	0
8754	23/11/1991	09/01/2009	10	875	17	2	2	2	09/01/2001	1	1	1	0		2	9	7	1		3		1	1	1	1	0	0	1		1		0		0	0	0	0	1	0	0		0	1	0	0	0		1	1
8761	15/06/1994	09/01/2009	10	876	14	1	2	2	15/01/2004	1	1	1	0		2	4	5	1		10		1	1	1	1	0	0	7		7		0		0	0	0	0	1	0	0		0	1	0	0	0		0	0
8778	10/04/1995	09/01/2009	10	877	13	1	2	2	09/01/2005	1	1	1	0		2	4	5	1		1		1	1	1	1	0	0	6		1		0		0	0	0	0	1	0	0		0	1	0	0	0		1	3
8785	15/06/1994	09/01/2009	10	878	14	1	2	2	14/01/2003	1	1	1	0		2	6	6	1		13	PENTECAOSTAL	2	0	2	2	1	1	98	N/A	0		1		0	1	0	0	0	1	0		0	1	0	0	0		1	2
8792	15/05/1994	09/01/2009	10	879	14	1	1	2	01/01/2003	2	1	1	0		2	4	6	1		13	PENTECOASTAL	1	1	1	1	0	0	1		1		0		0	1	0	0	0	1	0		0	1	0	0	0		1	2
8804	15/06/1996	09/01/2009	10	880	12	1	2	2	03/01/2005	1	1	1	0		2	3	5	1		7		1	1	1	1	0	0	7		7		0		0	0	1	0	0	0	0		0	1	0	0	0		0	0
8811	15/06/1995	09/01/2009	10	881	13	1	2	2	09/01/2003	1	1	1	0		2	7	7	1		13	REDEEMED	1	1	1	1	0	0	1		1		0		0	0	1	0	0	0	0		0	1	0	0	0		0	0
8828	04/06/1994	09/01/2009	10	882	14	1	2	2	15/01/2000	1	1	1	0		2	8	9	1		7		1	1	1	1	0	0	7		7		0		0	0	0	0	1	0	0		0	1	0	0	0		0	0
8835	15/06/1993	09/01/2009	10	883	15	2	1	2	15/01/2002	2	1	1	0		2	7	7	1		10		1	1	1	2	0	0	98	UNK	98	UNK	0		0	1	0	0	0	0	0		0	1	0	0	0		0	0
8842	22/08/1994	09/01/2009	10	884	14	1	2	2	05/01/2004	1	1	1	0		2	5	5	1		7		1	1	1	1	0	0	6		1		0		0	0	0	0	1	0	0		0	1	0	0	0		1	3
8859	15/06/1991	09/01/2009	10	885	17	2	2	2	09/01/2002	1	1	1	0		2	8	9	1		10		2	2	2	2	1	1	98	N/A	98	N/A	1		0	0	0	0	1	0	0		0	1	0	0	0		0	0
8866	15/06/1991	09/01/2009	10	886	17	2	2	2	01/01/1999	1	1	1	0		3	2	10	1		13	NEW A POSOLIC	1	1	1	1	0	0	1		1		0		0	1	0	0	0	1	0		0	1	0	0	0		1	3
8873	15/08/1994	09/01/2009	10	887	14	1	2	2	15/01/2001	1	1	1	0		2	7	8	1		1		1	1	1	2	0	0	6		7		0		0	0	0	0	1	0	0		0	1	0	0	0		0	0
8880	21/03/1991	09/01/2009	10	888	17	2	2	2	03/01/2000	1	1	1	0		2	7	8	1		10		1	1	1	1	0	0	1		4		0		0	0	0	0	1	0	0		0	1	0	0	0		1	4
8897	29/05/1994	09/01/2009	10	889	14	1	1	2	03/02/2003	2	1	1	0		2	6	6	1		1		1	1	1	1	0	0	1		4		0		0	0	0	0	1	0	0		0	1	0	0	0		1	3
8909	15/06/1991	09/01/2009	10	890	17	2	2	2	09/01/2005	1	1	1	0		2	5	5	1		10		2	2	2	2	1	1	98	N/A	98	N/A	1		0	0	0	0	1	0	0		0	0	1	0	0		1	1
8916	21/11/1994	09/01/2009	10	891	14	1	1	2	05/01/2004	2	1	1	0		2	6	5	1		1		1	1	8	2	0	0	0		9		0		0	0	0	0	1	0	0		0	1	0	0	0		1	4
8923	15/06/1996	09/01/2009	10	892	12	1	2	2	01/01/2003	1	1	1	0		2	3	6	1		10		2	2	2	2	1	1	98	N /A	98	N/A	1		0	1	0	0	0	1	0		0	1	0	0	0		1	3
8930	15/06/1993	09/01/2009	10	893	15	2	1	2	01/01/2001	2	1	1	0		2	8	9	1		10		1	1	1	1	0	0	1		1		0		0	1	0	0	0	1	0		0	1	0	0	0		1	3
8947	07/05/1991	09/01/2009	10	894	17	2	1	2	09/01/2001	2	1	1	0		2	8	9	1		10		1	1	1	2	0	0	1		1		0		0	0	0	0	1	0	0		0	1	0	0	0		1	3
8954	15/06/1996	09/01/2009	10	895	12	1	2	2	01/01/2004	1	1	1	0		2	4	6	1		1		1	1	2	2	0	0	98	N/A	1		0		0	1	0	0	0	1	0		0	1	0	0	0		1	1
8961	09/09/1991	09/01/2009	10	896	17	2	1	2	15/01/1999	2	1	2	2		2	7	8	1		1		1	1	1	1	0	0	9		9		0		0	0	1	0	0	0	0		0	1	0	0	0		1	3
8978	15/07/1995	09/01/2009	10	897	13	1	2	2	09/01/2002	1	1	1	0		2	7	9	1		3		1	1	1	1	0	0	1		1		0		0	0	0	0	1	0	0		0	0	1	0	0		0	0
8985	20/04/1992	09/01/2009	10	898	16	2	2	2	15/01/2001	1	1	1	0		2	6	8	1		3		1	1	1	2	0	0	7		7		0		0	0	1	0	0	0	0		0	1	0	0	0		1	3
8992	10/04/1995	09/01/2009	10	899	13	1	2	2	09/01/2008	1	1	1	0		2	2	2	1		10		1	1	1	1	0	0	1		1		0		0	0	0	0	1	0	0		0	1	0	0	0		0	0
9007	15/06/1991	09/01/2009	10	900	17	2	2	2	15/01/1999	1	1	1	0		2	8	10	1		10		1	1	1	1	0	0	7		7		0		0	0	0	0	1	0	0		0	1	0	0	0		1	10
9014	12/11/1996	09/01/2009	10	901	12	1	2	2	15/01/2004	1	1	1	0		2	4	5	1		10		1	1	1	1	0	0	7		7		0		0	0	0	0	1	0	0		0	1	0	0	0		1	10
9021	10/10/1996	09/01/2009	10	902	12	1	2	2	01/01/2003	1	1	1	0		2	5	7	1		3		1	1	1	2	0	0	1		1		0		0	1	0	0	0	1	0		0	1	0	0	0		0	3
9038	20/07/1994	09/01/2009	10	903	14	1	2	2	01/01/2000	1	1	1	0		2	4	9	1		3		1	1	1	2	0	0	1		1		0		0	1	0	0	0	1	0		0	1	0	0	0		1	3
9045	15/06/1994	09/01/2009	10	904	14	1	1	2	15/01/2002	2	1	1	0		2	5	7	1		10		1	1	1	1	0	0	7		7		0		0	0	0	0	1	0	0		0	1	0	0	0		1	10
9052	15/07/1990	09/01/2009	10	905	18	2	2	2	09/01/2002	1	1	1	0		2	8	9	1		10		1	1	2	2	0	0	98	N/A	4		0		0	0	0	0	1	0	0		0	1	0	0	0		1	2
9069	03/01/1991	15/01/2009	10	906	18	2	2	2	03/01/2000	1	1	2	13		2	6	6	1		1		2	2	2	2	1	1	98	N/A	98	N/A	6		0	0	0	0	1	0	0		0	1	0	0	0		0	0
9076	15/11/1995	15/01/2009	10	907	13	1	2	2	07/01/2002	1	1	1	0		2	6	7	1		7		2	2	2	2	1	1	98	N/A	98	N/A	4		0	0	0	1	0	0	0		0	1	0	0	0		0	0
9083	03/01/1994	15/01/2009	10	908	15	2	1	2	15/01/2004	2	1	1	0		2	6	6	1		10		1	1	1	1	0	0	5		1		0		0	0	0	0	1	0	0		0	1	0	0	0		0	0
9090	15/06/1995	15/01/2009	10	909	13	1	2	2	15/01/2002	1	1	1	0		2	6	7	1		1		2	1	2	2	0	0	98	N/A	98	N/A	0		0	0	0	0	1	0	0		0	1	0	0	0		0	0
9102	27/07/1994	15/01/2009	10	910	14	1	2	2	15/01/2002	1	1	1	0		1	6	7	1		1		1	2	2	2	1	1	98	N/A	98	N/A	1		0	0	0	0	1	0	0		0	1	0	0	0		0	0
9126	19/04/1995	15/01/2009	10	912	13	1	2	2	15/01/2004	1	1	1	0		2	5	6	1		13	PENTACOST	2	2	2	2	1	1	98	N/A	98	N/A	1		0	0	0	0	1	0	0		0	1	0	0	0		1	4
9133	05/11/1994	15/01/2009	10	913	14	1	1	2	15/01/2002	2	1	1	0		2	6	8	1		13	CCA	1	1	1	2	0	0	6		1		0		0	0	0	0	1	0	0		0	1	0	0	0		1	1
9140	15/07/1995	15/01/2009	10	914	13	1	1	2	15/01/2001	2	1	1	0		2	7	8	1		7		1	2	2	0	0	0	0		7		0		0	0	0	0	1	0	0		0	1	0	0	0		0	0
9157	17/10/1996	15/01/2009	10	915	12	1	1	2	06/01/2003	2	1	1	0		2	5	6	1		1		1	2	8	2	1	1	98	N/A	98	N/A	3		0	0	0	0	1	0	0		0	1	0	0	0		1	2
9164	04/11/1996	15/01/2009	10	916	12	1	2	2	15/01/2002	1	1	1	0		2	6	8	1		13	CCA	1	1	1	2	0	0	6		1		0		0	0	0	0	1	0	0		0	1	0	0	0		1	1
9171	04/11/1994	15/01/2009	10	917	14	1	1	2	15/01/2002	2	1	1	0		2	6	8	1		13	CCA	1	1	8	2	0	0	98	N/A	9		0		0	0	0	0	1	0	0		0	1	0	0	0		1	1
9195	15/01/1995	15/01/2009	10	919	14	1	1	2	15/01/2003	2	1	1	0		2	5	6	1		7		2	0	1	1	0	0	7		0		0		0	0	1	0	0	0	0		0	1	0	0	0		1	1
9207	08/06/1994	15/01/2009	10	920	14	1	1	2	08/01/2001	2	1	1	0		2	6	8	1		10		1	1	2	2	0	0	98	N/A	4		0		0	0	0	0	1	0	0		0	1	0	0	0		0	0
9214	13/05/1995	15/01/2009	10	921	13	1	1	2	15/01/2002	2	1	1	0		2	6	7	1		7		1	1	1	1	0	0	1		1		0		0	0	1	0	0	0	0		0	1	0	0	0		1	2
9221	15/06/1993	15/01/2009	10	922	15	2	2	2	15/01/2003	1	1	1	0		2	6	6	1		7		1	1	1	1	0	0	1		4		0		0	0	1	0	0	0	0		0	1	0	0	0		0	0
9238	15/06/1996	15/01/2009	10	923	12	1	2	2	15/01/2002	1	1	1	0		2	7	7	1		7		1	1	1	1	0	0	5		9		0		0	0	0	0	1	0	0		0	1	0	0	0		0	0
9245	15/06/1993	15/01/2009	10	924	15	2	2	2	15/01/2002	1	1	1	0		2	8	9	1		13	REDEEMED	2	0	2	2	1	1	98	N/A	0		1		0	0	1	0	0	0	0		0	1	0	0	0		1	2
9252	15/06/1993	15/01/2009	10	925	15	2	1	2	15/01/2002	2	1	1	0		2	8	9	1		13	REDEEMECD	2	2	2	2	1	1	98	N/A	98	N/A	1		0	0	1	0	0	0	0		0	1	0	0	0		1	2
9269	09/12/1992	15/01/2009	10	926	16	2	2	2	15/01/2003	1	1	1	0		2	8	7	1		13	REDEEMED	1	1	1	2	0	0	1		1		0		0	0	1	0	0	0	0		0	1	0	0	0		1	2
9276	15/06/1993	15/01/2009	10	927	15	2	1	2	04/01/1999	2	1	1	0		2	8	10	1		7		1	1	1	1	0	0	1		1		0		0	1	0	0	0	0	0		0	1	0	0	0		1	2
9283	26/12/1992	15/01/2009	10	928	16	2	1	2	15/01/2003	2	1	1	0		2	5	6	1		7		1	1	2	2	0	0	98	N/A	1		0		0	0	0	0	1	0	0		0	1	0	0	0		0	0
9290	08/01/1995	15/01/2009	10	929	14	1	2	2	15/01/2001	1	1	1	0		2	7	8	1		7		1	1	1	1	0	0	1		1		0		0	0	1	0	0	0	0		0	1	1	0	0		1	2
9302	15/06/1995	15/01/2009	10	930	13	1	2	2	15/01/2001	1	1	1	0		2	6	8	1		7		2	0	1	2	1	1	9		0	N	7		0	0	0	0	1	0	0		0	1	0	0	0		0	0
9319	15/06/1996	15/01/2009	10	931	12	1	2	2	15/01/2004	1	1	1	0		2	5	5	1		10		1	1	1	1	0	0	1		4		0		0	0	1	0	0	0	0		0	1	0	0	0		0	0
9326	15/07/1995	15/01/2009	10	932	13	1	1	2	07/01/2002	2	1	1	0		2	5	7	1		7		1	1	1	1	0	0	1		1		0		0	1	0	0	0	0	0		0	1	0	0	0		1	2
9333	15/07/1995	15/01/2009	10	933	13	1	1	2	15/01/2001	2	1	1	0		2	8	8	1		7		2	2	1	2	1	1	98	Music Production	1		98	Casual with country council	0	0	1	0	0	0	0		0	1	0	0	0		1	2
9340	15/06/1992	15/01/2009	10	934	16	2	2	2	15/01/2000	1	1	1	0		2	8	9	1		7		1	1	1	2	0	0	98	Music Recording Work	1		0		0	0	1	0	0	0	0		0	1	0	0	0		1	2
9357	15/06/1993	15/01/2009	10	935	15	2	1	2	15/01/2002	2	1	1	0		2	7	7	1		7		2	2	1	2	1	1	98	Music production	98	N/a	98	Tax collector	0	0	1	0	0	0	0		0	0	1	0	0		1	2
9364	15/06/1990	15/01/2009	10	936	18	2	1	2	15/01/2001	2	1	1	0		2	6	8	1		1		2	0	1	1	0	0	7		0		0		0	0	0	0	1	0	0		0	1	0	0	0		1	2
9371	15/06/1993	15/01/2009	10	937	15	2	1	2	15/01/2002	2	1	1	0		2	6	8	1		13	COPTIC	2	2	1	1	0	0	1		1		0		0	0	0	0	1	0	0		0	1	0	0	0		1	1
9388	15/06/1992	15/01/2009	10	938	16	2	1	2	15/01/1999	2	1	1	0		2	8	10	1		1		1	1	1	2	0	0	98	N/A	4		0		0	0	0	0	1	0	0		0	1	0	0	0		1	2
9395	16/02/1996	15/01/2009	10	939	12	1	2	2	15/01/2004	1	1	1	0		2	3	5	1		1		1	1	1	1	0	0	7		7		0		0	0	0	0	1	0	0		0	1	0	0	0		1	2
9407	10/10/1995	15/01/2009	10	940	13	1	2	2	15/01/2004	1	1	1	0		2	4	5	1		1		1	1	1	1	0	0	7		7		0		0	0	0	0	1	0	0		0	1	0	0	0		1	2
9414	15/06/1995	16/01/2009	10	941	13	1	2	2	06/01/2003	1	1	1	0		2	4	6	1		7		1	1	1	1	0	0	1		1		0		0	0	0	0	1	0	0		0	1	0	0	0		1	1
9421	01/06/1990	15/01/2009	10	942	18	2	1	2	15/01/1999	2	1	2	98	WAS NOT INTERESTED	2	7	8	1		1		1	1	2	0	0	0	0		9		0		0	0	1	0	0	0	0		0	1	0	0	0		1	3
9438	15/07/1994	15/01/2009	10	943	14	1	1	2	06/01/2003	2	1	1	0		2	3	5	1		7		1	1	1	1	0	0	4		1		0		0	0	0	0	1	0	0		0	1	0	0	0		1	4
9445	28/09/1995	15/01/2009	10	944	13	1	1	2	15/01/2001	2	1	1	0		2	7	8	1		7		1	1	2	0	0	0	0		7		0		0	0	1	0	0	0	0		0	1	0	0	0		0	0
9452	15/06/1994	15/01/2009	10	945	14	1	1	2	15/01/2002	2	1	1	0		2	7	8	1		13	CCA	2	0	2	2	1	1	98	N/A	0		1		0	0	1	0	0	0	0		0	1	0	0	0		1	1
9469	15/06/1996	15/01/2009	10	946	12	1	1	2	07/01/2002	2	1	1	0		2	5	7	1		7		1	1	1	1	0	0	4		1		0		0	1	0	0	0	0	0		0	1	0	0	0		1	4
9476	15/06/1992	15/01/2009	10	947	16	2	1	2	15/01/2003	2	1	1	0		2	7	7	1		13	NEW COVENANT	1	1	2	2	0	0	98	N/A	1		0		0	0	0	0	1	0	0		0	1	0	0	0		1	1
9483	15/06/1995	15/01/2009	10	948	13	1	1	2	15/01/2004	2	1	1	0		2	5	6	1		13	NEW CONVENANT	1	1	2	2	0	0	98	N/A	1		0		0	0	0	0	1	0	0		0	1	0	0	0		1	1
9490	07/01/1992	15/01/2009	10	949	17	2	2	2	03/01/2000	1	1	1	0		2	6	9	1		7		1	1	2	2	0	0	98	N/A	1		0		0	1	0	0	0	0	0		0	1	0	0	0		1	4
9502	15/06/1993	15/01/2009	10	950	15	2	2	2	15/01/2004	1	1	1	0		2	6	7	1		1		1	1	2	0	0	0	0	n/a	1		0		0	0	0	0	1	0	0		0	1	0	0	0		1	2
9519	15/06/1994	15/01/2009	10	951	14	1	2	2	05/01/2004	1	1	1	0		2	8	9	1		7		2	2	2	2	1	2	0	N/A	0	N/A	1		0	0	0	0	1	0	0		0	1	0	0	0		1	2
9526	15/06/1993	15/01/2009	10	952	15	2	2	2	08/01/2001	1	1	1	0		2	6	8	1		7		2	2	2	2	1	1	0	N/A	0	N/A	1		0	1	0	0	0	0	0		0	1	0	0	0		1	2
9533	15/06/1996	15/01/2009	10	953	12	1	1	2	08/01/2001	2	1	1	0		2	7	8	1		7		2	2	2	2	1	1	0	N/A	0	N/A	1		0	0	0	0	1	0	0		0	1	0	0	0		1	2
9540	15/06/1994	15/01/2009	10	954	14	1	1	2	15/01/2004	2	1	1	0		2	3	5	1		1		2	0	1	1	0	0	7		0		0		0	0	0	0	1	0	0		0	1	0	0	0		1	2
9557	15/06/1996	15/01/2009	10	955	12	1	2	2	15/01/2004	1	1	1	0		2	6	7	1		13	sayun	1	1	1	1	0	0	6		4		0		0	0	0	0	1	0	0		0	1	0	0	0		1	2
9564	15/12/1992	15/01/2009	10	956	16	2	1	2	15/01/2001	2	1	1	0		2	6	8	1		1		2	0	1	1	0	0	7		0		0		0	0	0	0	1	0	0		0	1	0	0	0		1	2
9571	15/06/1995	15/01/2009	10	957	13	1	1	2	15/01/2001	2	1	1	0		2	7	8	1		7		1	1	1	2	0	0	1		1		0		0	0	1	0	0	0	0		0	1	0	0	0		0	0
9588	15/06/1996	15/01/2009	10	958	12	1	2	2	15/01/2001	1	1	1	0		2	6	8	1		7		1	1	1	2	0	0	3		9		0		0	0	1	0	0	0	0		0	1	0	0	0		0	0
9595	15/06/1992	15/01/2009	10	959	16	2	2	2	15/01/2002	1	1	1	0		2	7	9	1		10		2	0	2	2	1	1	98	N/A	0		1		0	0	0	0	1	0	0		0	1	0	0	0		0	0
9607	15/06/1995	15/01/2009	10	960	13	1	2	2	06/01/2003	1	1	1	0		2	6	6	1		7		2	2	2	2	1	1	0	N/A	0	N/A	1		0	0	0	0	1	0	0		0	1	0	0	0		1	2
9614	13/11/1996	15/01/2009	10	961	12	1	1	2	15/01/2004	2	1	1	0		2	6	6	1		13	NEW TESTAMENT	1	1	1	1	0	0	1		1		0		0	0	1	0	0	0	0		0	0	0	1	0		0	0
9621	08/08/1994	15/01/2009	10	962	14	1	2	2	15/01/2001	1	1	1	0		2	8	8	1		7		1	1	1	2	0	0	3		7		0		0	0	1	0	0	0	0		0	1	0	0	0		1	1
9638	16/05/1992	15/01/2009	10	963	16	2	2	2	07/01/2002	1	1	1	0		2	7	7	1		10		1	1	1	1	0	0	1		1		0		0	0	0	0	1	0	0		0	1	0	0	0		0	0
9645	15/08/1993	16/01/2009	10	964	15	2	1	2	04/01/1999	2	1	2	10		2	8	9	1		1		1	1	1	1	0	0	1		1		0		0	1	0	0	0	0	0		0	1	0	0	0		0	0
9652	07/06/1996	16/01/2009	10	965	12	1	2	2	15/01/2003	1	1	1	0		2	5	6	1		3		1	2	1	2	0	0	7		5		0		0	0	0	0	1	0	0		0	0	1	0	0		0	0
9669	15/06/1995	16/01/2009	10	966	13	1	2	2	15/01/2002	1	1	1	0		2	7	7	1		1		2	0	2	0	1	1	0		0		7		0	0	0	0	1	0	0		0	1	0	0	0		0	0
9676	09/02/1994	16/01/2009	10	967	14	1	1	2	15/01/2001	2	1	1	0		2	8	8	1		3		1	2	1	2	0	0	7		5		0		0	0	0	0	1	0	0		0	0	1	0	0		0	0
9690	15/06/1995	16/01/2009	10	969	13	1	2	2	15/01/2002	1	1	1	0		2	7	7	1		7		2	0	2	0	1	1	0		0		9		0	0	0	0	1	0	0		0	1	0	0	0		0	0
9702	15/06/1995	16/01/2009	10	970	13	1	1	2	06/01/2003	2	1	1	0		2	6	6	1		7		1	1	1	1	0	0	1		1		0		0	0	0	0	1	0	0		0	1	0	0	0		0	0
9719	15/06/1994	16/01/2009	10	971	14	1	1	2	15/01/2002	2	1	1	0		2	8	8	1		10		2	0	2	2	1	1	98	N/A	0		9		0	0	0	0	1	0	0		0	1	0	0	0		0	0
9726	01/05/1992	16/01/2009	10	972	16	2	2	2	16/01/2003	1	1	1	0		2	7	8	1		1		1	1	1	1	0	0	1		1		0		0	0	0	0	1	0	0		0	1	0	0	0		0	0
9733	30/04/1996	16/01/2009	10	973	12	1	2	2	05/01/2004	1	1	1	0		2	6	5	1		7		1	1	1	1	0	0	1		1		0		0	0	0	0	1	0	0		0	1	0	0	0		0	0
9740	15/06/1994	16/01/2009	10	974	14	1	2	2	15/01/2002	1	1	1	0		2	7	7	1		7		2	0	2	0	1	1	0		0		9		0	0	0	0	1	0	0		0	1	0	0	0		0	0
9757	15/05/1996	16/01/2009	10	975	12	1	1	2	15/01/2003	2	1	1	0		2	5	6	1		10		1	1	1	1	0	0	9		7		0		0	0	1	0	0	0	0		0	1	0	0	0		0	0
9764	24/07/1996	16/01/2009	10	976	12	1	1	2	15/01/2002	2	1	1	0		2	6	7	1		7		2	0	2	0	1	1	0		0		9		0	0	0	0	1	0	0		0	1	0	0	0		0	0
9771	15/06/1991	16/01/2009	10	977	17	2	2	2	15/01/2004	1	1	1	0		2	6	7	1		10		2	2	2	2	1	1	98	N/A	98	N/A	1		0	0	0	0	1	0	0		0	1	0	0	0		0	0
9788	27/09/1994	16/01/2009	10	978	14	1	2	2	15/01/2003	1	1	1	0		2	6	6	1		1		1	1	1	1	0	0	7		1		0		0	0	0	0	1	0	0		0	1	0	0	0		0	0
9795	03/03/1995	16/01/2009	10	979	13	1	2	2	08/01/2001	1	1	1	0		2	6	8	1		1		1	1	2	2	0	0	98	N/A	7		0		0	0	0	0	1	0	0		0	1	0	0	0		1	1
9807	15/07/1996	16/01/2009	10	980	12	1	1	2	06/01/2003	2	1	1	0		2	5	6	1		2		1	2	1	2	1	1	1		1		1		0	0	0	0	1	0	0		0	1	0	0	0		0	0
9814	15/06/1994	16/01/2009	10	981	14	1	2	2	03/01/2000	1	1	1	0		2	7	8	1		1		2	2	1	2	1	1	6		0		9		0	0	0	0	1	0	0		0	1	0	0	0		0	0
9821	09/06/1992	16/01/2009	10	982	16	2	1	2	15/01/1999	2	1	1	0		2	7	10	1		1		1	1	2	0	0	0	0		9		0		0	0	0	0	1	0	0		0	1	0	0	0		0	0
9838	15/02/1993	16/01/2009	10	983	15	2	1	2	15/01/2001	2	1	1	0		2	8	9	1		1		2	2	2	2	1	1	98	N/A	98	N/A	4		0	0	1	0	0	0	0		0	1	0	0	0		1	2
9845	15/06/1996	16/01/2009	10	984	12	1	1	2	15/01/2005	2	1	1	0		2	4	4	1		1		1	1	1	1	0	0	3		9		0		0	0	0	0	1	0	0		0	1	0	0	0		0	0
9852	15/08/1992	16/01/2009	10	985	16	2	2	2	15/01/2004	1	1	1	0		2	5	6	1		12		1	2	2	0	1	1	0		9		1		0	0	0	0	1	0	0		0	1	0	0	0		0	0
9869	15/08/1993	16/01/2009	10	986	15	2	1	2	03/01/2000	2	1	1	0		2	7	9	1		1		2	2	2	2	1	1	98	N/A	98	N/A	4		0	0	0	0	1	0	0		0	1	0	0	0		0	0
9876	15/06/1993	16/01/2009	10	987	15	2	2	2	15/01/2002	1	1	1	0		2	6	7	1		7		2	0	2	0	1	1	0		0		9		0	0	0	0	1	0	0		0	1	0	0	0		0	0
9883	15/06/1996	16/01/2009	10	988	12	1	2	2	15/01/2004	1	1	1	0		2	5	5	1		7		2	0	2	0	1	1	0		0		1		0	0	0	0	1	0	0		0	1	0	0	0		1	5
9890	15/06/1994	16/01/2009	10	989	14	1	1	2	07/01/2002	2	1	1	0		2	6	7	1		10		1	2	2	2	1	1	0	N/A	4		1		0	0	0	0	1	0	0		0	1	0	0	0		1	1
9902	27/07/1995	16/01/2009	10	990	13	1	1	2	15/01/2004	2	1	1	0		2	6	6	1		10		1	1	1	2	0	0	3		1		0		0	0	0	0	1	0	0		0	0	1	0	0		0	0
9919	28/06/1996	16/01/2009	10	991	12	1	2	2	15/01/2004	1	1	1	0		2	5	5	1		7		2	0	2	0	1	1	0		0		9		0	0	0	0	1	0	0		0	1	0	0	0		0	0
9926	08/10/1993	16/01/2009	10	992	15	2	1	2	15/01/2001	2	1	1	0		2	5	8	1		7		1	1	2	0	0	0	0		4		0		0	0	1	0	0	0	0		0	1	0	0	0		1	2
9933	26/09/1993	16/01/2009	10	993	15	2	2	2	08/01/2001	1	1	1	0		2	7	8	1		1		1	1	2	2	0	0	0	N/A	4		0		0	0	0	0	1	0	0		0	1	0	0	0		1	1
9957	15/10/1995	16/01/2009	10	995	13	1	1	2	06/01/2003	2	1	1	0		2	6	6	1		7		1	1	2	2	0	0	0		9		0		0	0	0	0	1	0	0		0	1	0	0	0		0	0
9964	16/03/1993	16/01/2009	10	996	15	2	1	2	03/01/2000	2	1	2	2		2	7	7	1		10		1	2	1	2	1	1	1		1		98	COLLEGE	0	0	0	0	1	0	0		0	1	0	0	0		0	0
9971	15/06/1990	16/01/2009	10	997	18	2	2	2	15/01/1999	1	1	2	3		2	6	7	1		1		1	1	1	1	0	0	9		3		0		0	0	1	0	0	0	0		0	1	0	0	0		1	3
9988	15/06/1996	16/01/2009	10	998	12	1	1	2	15/01/2003	2	1	1	0		2	5	6	1		7		2	0	1	1	0	0	6		0		0		0	0	1	0	0	0	0		0	1	0	0	0		1	2
9995	15/06/1993	16/01/2009	10	999	15	2	2	2	08/01/2001	1	1	1	0		2	7	8	1		1		1	2	1	2	0	0	4		4		0		0	0	0	0	1	0	0		0	1	0	0	0		1	6
10002	15/06/1995	16/01/2009	10	1000	13	1	2	2	15/01/2003	1	1	1	0		2	5	6	1		7		2	0	2	0	1	1	0		0		7		0	0	0	0	1	0	0		0	1	0	0	0		1	2
10019	15/06/1992	16/01/2009	10	1001	16	2	2	2	04/01/1999	1	1	2	10		2	8	8	1		1		2	2	1	2	1	1	1		0	N/A	1		0	0	0	0	1	0	0		0	1	0	0	0		0	0
10026	15/06/1993	16/01/2009	10	1002	15	2	1	2	15/01/2002	2	1	1	0		2	7	8	1		13	CCA	2	2	2	2	1	1	98	N/A	98	N/A	1		0	0	0	0	1	0	0		0	1	0	0	0		0	0
10033	15/01/1995	16/01/2009	10	1003	14	1	2	2	06/01/2003	1	1	1	0		2	6	5	1		1		2	2	2	2	1	1	0		0		1		0	0	0	0	1	0	0		0	1	0	0	0		0	0
10040	15/06/1990	16/01/2009	10	1004	18	2	1	2	15/01/1997	2	1	2	2		2	8	9	1		7		2	0	2	0	1	1	0		0		9		0	0	0	0	0	0	1	TAP	0	1	0	0	0		0	0
10057	15/06/1995	16/01/2009	10	1005	13	1	2	2	15/01/2005	1	1	1	0		2	5	5	1		10		2	0	2	2	1	1	98	N/A	0		1		0	0	0	0	1	0	0		0	1	0	0	0		0	0
10064	28/07/1995	16/01/2009	10	1006	13	1	1	2	15/01/2005	2	1	1	0		2	5	6	1		13	APOSTOLIC	1	1	1	1	0	0	6		1		0		0	0	0	0	1	0	0		0	1	0	0	0		1	2
10071	31/01/1991	16/01/2009	10	1007	17	2	2	2	03/01/2000	1	1	2	10		2	8	8	1		7		2	2	2	2	1	1	0	N/A	0	N/A	1		0	0	0	0	1	0	0		0	0	0	1	0		0	0
10088	15/06/1996	16/01/2009	10	1008	12	1	2	2	15/01/2006	1	1	1	0		2	4	4	1		1		2	2	2	2	1	1	98	N/A	98	N/A	9		0	0	0	0	1	0	0		0	1	0	0	0		1	1
10095	15/06/1990	16/01/2009	10	1009	18	2	2	2	03/01/2000	1	1	1	0		2	8	8	1		1		2	2	2	2	1	1	0		0		1		0	0	0	0	1	0	0		0	1	0	0	0		0	0
10107	08/09/1990	16/01/2009	10	1010	18	2	1	2	07/01/2002	2	1	1	0		2	6	7	1		10		1	1	1	1	0	0	1		1		0		0	0	0	0	1	0	0		0	1	0	0	0		0	0
10114	14/03/1996	16/01/2009	10	1011	12	1	2	2	15/01/2004	1	1	1	0		2	5	6	1		13	new testament	2	0	1	2	1	1	98	N/A	0		9		0	0	0	0	1	0	0		0	1	0	0	0		0	0
10121	05/04/1995	16/01/2009	10	1012	13	1	1	2	15/01/2002	2	1	1	0		2	6	7	1		1		2	0	2	0	1	1	0		0		1		0	0	1	0	0	0	0		0	1	0	0	0		1	2
10138	15/06/1994	16/01/2009	10	1013	14	1	1	2	15/01/2002	2	1	1	0		2	6	7	1		2		1	2	1	2	1	1	9		9		9		0	0	1	0	0	0	0		0	1	0	0	0		0	0
10145	15/06/1995	16/01/2009	10	1014	13	1	1	2	06/01/2003	2	1	1	0		2	6	6	1		10		1	1	1	1	0	0	1		1		0		0	0	0	0	1	0	0		0	1	0	0	0		1	2
10152	06/10/1990	16/01/2009	10	1015	18	2	1	2	15/01/2001	2	1	1	0		2	0	9	1		10		1	1	1	2	0	0	3		9		0		0	0	0	0	1	0	0		0	0	1	0	0		0	0
10169	15/06/1995	16/01/2009	10	1016	13	1	1	2	15/01/2002	2	1	1	0		2	6	7	1		7		1	1	2	0	0	0	0		9		0		0	0	1	0	0	0	0		0	1	0	0	0		0	0
10176	04/01/1997	16/01/2009	10	1017	12	1	1	2	13/01/2003	2	1	1	0		2	6	6	1		1		1	1	1	1	0	0	1		1		0		0	1	0	0	0	0	0		0	1	0	0	0		0	0
10183	15/06/1994	16/01/2009	10	1018	14	1	1	2	06/01/2003	2	1	1	0		2	4	6	1		10		2	2	1	2	1	1	98	N/A	98	N/A	1		0	0	0	0	1	0	0		0	1	0	0	0		0	0
10190	10/06/1991	22/01/2009	10	1019	17	2	1	2	04/01/1999	2	1	2	11		2	8	10	1		13	CCA	1	1	1	2	0	0	7		9		0		0	0	1	0	0	0	0		0	1	0	0	0		1	2
10202	12/12/1995	22/01/2009	10	1020	13	1	1	2	06/01/2003	2	1	1	0		2	5	7	1		7		1	1	2	1	0	0	98	n/a	1		0		0	0	0	0	1	0	0		0	1	0	0	0		1	2
10219	15/06/1992	22/01/2009	10	1021	16	2	1	2	05/01/1999	2	1	1	0		2	8	9	1		10		1	1	2	2	0	0	1		7		0		0	0	0	0	1	0	0		0	1	0	0	0		0	0
10226	15/07/1992	22/01/2009	10	1022	16	2	1	2	03/01/2000	2	1	2	11		2	8	9	1		1		1	1	1	1	0	0	4		4		0		0	0	1	0	0	0	0		0	1	0	0	0		0	0
10233	15/06/1994	22/01/2009	10	1023	14	1	1	2	07/01/2002	2	1	1	0		2	7	7	1		1		1	1	1	1	0	0	1		1		0		0	0	0	0	1	0	0		0	1	0	0	0		1	4
10240	15/06/1995	22/01/2009	10	1024	13	1	1	2	03/01/2005	2	1	1	0		2	4	4	1		1		2	2	2	2	1	1	0		98	NONE	3		0	1	0	0	0	0	0		0	1	0	0	0		0	0
10257	15/11/1995	22/01/2009	10	1025	13	1	2	2	03/01/2000	1	1	1	0		2	7	8	1		1		1	1	1	1	0	0	3		9		0		0	1	0	0	0	0	0		0	1	0	0	0		0	0
10264	15/06/1994	22/01/2009	10	1026	14	1	2	2	01/01/2001	1	1	1	0		2	7	8	1		13	PAG	2	2	2	2	1	1	0	N/A	0	N/A	4		0	0	1	0	0	0	0		0	1	0	0	0		1	3
10271	15/06/1994	22/01/2009	10	1027	14	1	1	2	08/01/2001	2	1	1	0		2	7	8	1		10		1	1	1	1	0	0	1		9		0		0	1	0	0	1	0	0		0	1	0	0	0		1	3
10288	22/02/1996	22/01/2009	10	1028	12	1	1	2	06/01/2003	2	1	1	0		2	6	6	1		2		1	1	1	1	0	0	1		4		0		0	0	0	0	1	0	0		0	1	0	0	0		0	0
10295	15/07/1994	22/01/2009	10	1029	14	1	1	2	03/01/2000	2	1	1	0		2	4	8	1		1		1	2	2	8	1	1	1		1		4		0	0	0	0	1	0	0		0	1	0	0	0		0	0
10307	28/09/1993	22/01/2009	10	1030	15	2	1	2	03/01/2000	2	1	1	0		2	8	9	1		1		1	1	1	2	0	0	4		1		0		0	0	0	0	1	0	0		0	1	0	0	0		0	0
10314	04/07/1991	22/01/2009	10	1031	17	2	2	2	02/01/1995	1	1	1	0		2	6	14	1		10		1	1	1	1	0	0	6		1		0		0	0	1	0	0	0	0		0	1	0	0	0		0	0
10321	05/02/1994	22/01/2009	10	1032	14	1	2	2	05/01/1998	1	1	1	0		2	7	11	1		1		1	1	1	1	0	0	9		1		0		0	0	1	0	0	0	0		0	1	0	0	0		0	0
10338	06/12/1993	22/01/2009	10	1033	15	2	2	2	03/01/2000	1	1	1	0		2	7	9	1		7		1	1	1	1	0	0	1		4		0		0	0	0	0	1	0	0		0	1	0	0	0		0	0
10345	18/12/1993	22/01/2009	10	1034	15	2	1	2	04/01/1999	2	1	1	0		2	8	9	1		7		1	1	1	2	0	0	7		1		0		0	0	0	0	1	0	0		0	1	0	0	0		1	2
10352	15/04/1993	22/01/2009	10	1035	15	2	2	2	01/01/2001	1	1	1	0		2	7	8	1		3		2	2	2	2	1	1	1		4		8		0	0	0	0	1	0	0		0	1	0	0	0		1	2
10369	07/04/1996	22/01/2009	10	1036	12	1	1	2	07/01/2002	2	1	1	0		2	7	7	1		5		1	1	1	1	0	0	1		4		0		0	0	0	0	1	0	0		0	1	0	0	0		0	0
10376	15/12/1996	22/01/2009	10	1037	12	1	1	2	07/01/2002	2	1	1	0		2	5	6	1		7		1	2	2	2	1	1	98	N/A	4		4		0	0	0	0	1	0	0		0	1	0	0	0		1	1
10383	15/06/1994	22/01/2009	10	1038	14	1	2	2	03/01/2000	1	1	1	0		2	6	9	1		1		1	2	2	2	1	1	98	N/A	4		9		0	0	0	0	1	0	0		0	1	0	0	0		0	0
10390	15/07/1991	22/01/2009	10	1039	17	2	1	2	04/01/1999	2	1	1	0		3	2	10	1		7		1	1	2	2	0	0	98	N/A	4		0		0	0	0	0	1	0	0		0	1	0	0	0		0	0
10402	15/06/1990	22/01/2009	10	1040	18	2	2	2	01/01/1999	1	1	1	0		3	2	10	1		3		2	2	1	1	0	0	98	CASUAL WORKER	98	CASUAL WORKER	0		0	0	1	0	0	0	0		0	0	1	0	0		1	2
10419	15/06/1995	22/01/2009	10	1041	13	1	1	2	06/01/2003	2	1	1	0		2	6	6	1		3		2	2	2	2	1	1	0		98	NONE	9		0	0	0	0	1	0	0		0	1	0	0	0		0	0
10426	15/06/1994	22/01/2009	10	1042	14	1	2	2	08/01/2001	1	1	1	0		2	6	8	1		10		1	1	2	0	0	0	0		1		0		0	0	0	0	1	0	0		0	1	0	0	0		0	0
10433	15/03/1990	22/01/2009	10	1043	18	2	2	2	03/01/2000	1	1	1	0		2	8	9	1		1		2	2	2	2	1	1	0	N/A	7	N/A	7		0	0	1	0	0	0	0		0	1	0	0	0		1	3
10440	15/06/1994	22/01/2009	10	1044	14	1	1	2	02/01/2002	2	1	1	0		2	6	11	1		1		1	1	1	1	0	0	7		4		0		0	0	1	0	0	0	0		0	1	0	0	0		1	2
10457	15/04/1994	22/01/2009	10	1045	14	1	1	2	02/01/2002	2	1	1	0		2	5	8	1		2		1	1	1	1	0	0	7		4		0		0	0	1	0	0	0	0		0	1	0	0	0		1	2
10464	15/10/1992	22/01/2009	10	1046	16	2	2	2	04/01/1999	1	1	1	0		2	7	9	1		2		1	1	1	1	0	0	7		5		0		0	0	1	0	0	0	0		0	1	0	0	0		1	2
10471	02/03/1991	22/01/2009	10	1047	17	2	2	2	01/01/1998	1	1	1	0		2	8	10	1		13	PAG	1	1	1	1	0	0	7		8		0		0	0	0	0	1	0	0		0	1	0	0	0		1	2
10488	21/11/1992	22/01/2009	10	1048	16	2	1	2	08/01/2001	2	1	1	0		2	8	8	1		3		1	1	1	1	0	0	1		1		0		0	0	0	0	1	0	0		0	1	0	0	0		0	0
10495	04/01/1997	22/01/2009	10	1049	12	1	2	2	02/01/2006	1	1	1	0		2	4	4	1		10		2	2	2	2	1	1	0	N/A	0	N/A	1		0	0	1	0	0	0	0		0	1	0	0	0		1	2
10507	15/06/1991	22/01/2009	10	1050	17	2	2	2	01/01/2001	1	1	1	0		2	6	10	1		2		2	2	2	2	1	1	0	N/A	0	N/A	1		0	0	1	0	0	0	0		0	1	0	0	0		0	0
10514	22/10/1993	22/01/2009	10	1051	15	2	2	2	08/01/2001	1	1	1	0		2	7	8	1		7		1	1	1	1	0	0	9		1		0		0	1	0	0	0	0	0		0	1	0	0	0		0	0
10521	15/06/1992	22/01/2009	10	1052	16	2	1	2	07/01/2002	2	1	1	0		2	8	9	1		1		2	2	1	2	1	1	1		1		7		0	0	0	0	1	0	0		0	1	0	0	0		0	0
10538	20/08/1992	22/01/2009	10	1053	16	2	1	2	07/01/2002	2	1	1	0		2	5	7	1		1		2	2	2	2	1	1	0		0		4		0	0	0	0	1	0	0		0	1	0	0	0		1	1
10545	17/09/1995	22/01/2009	10	1054	13	1	2	2	08/01/2001	1	1	1	0		2	7	8	1		7		1	2	1	2	0	0	6		1		0		0	0	0	0	1	0	0		0	0	1	0	0		1	2
10552	15/07/1991	22/01/2009	10	1055	17	2	1	2	04/01/1999	2	1	2	10		2	8	9	1		1		1	1	1	1	0	0	7		1		0		0	0	0	0	1	0	0		0	0	1	0	0		1	3
10569	23/06/1993	22/01/2009	10	1056	15	2	1	2	08/01/2001	2	1	1	0		2	7	8	1		1		1	1	1	1	0	0	7		1		0		0	0	0	0	1	0	0		0	1	0	0	0		1	3
10576	24/05/1996	22/01/2009	10	1057	12	1	2	2	15/01/2003	1	1	1	0		2	7	7	1		1		1	1	2	2	0	0	98	N/A	1		0		0	0	0	0	1	0	0		0	1	0	0	0		0	0
10583	20/01/1994	22/01/2009	10	1058	15	2	2	2	15/01/2002	1	1	1	0		2	8	8	1		1		1	1	2	2	0	0	98	N/A	1		0		0	0	0	0	1	0	0		0	1	0	0	0		0	0
10590	05/03/1993	22/01/2009	10	1059	15	2	1	2	01/01/2001	2	1	1	0		2	7	9	1		13	APOSTOLIC REDEEMED	1	1	2	2	0	0	0	N/A	7		0		0	0	1	0	0	0	0		0	1	0	0	0		0	0
10602	05/10/1992	22/01/2009	10	1060	16	2	1	2	07/01/2003	2	1	1	0		2	6	7	1		1		1	1	1	1	0	0	1		1		0		0	0	0	0	1	0	0		0	1	0	0	0		1	4
10619	15/06/1996	22/01/2009	10	1061	12	1	1	2	06/01/2003	2	1	1	0		2	6	6	1		10		1	1	1	1	0	0	1		1		0		0	0	0	0	1	0	0		0	1	0	0	0		0	0
10626	15/04/1992	22/01/2009	10	1062	16	2	1	2	01/02/2001	2	1	1	0		2	7	8	1		10		1	1	1	1	0	0	1		1		0		0	0	0	0	1	0	0		0	1	0	0	0		0	0
10633	15/06/1994	22/01/2009	10	1063	14	1	1	2	15/01/2002	2	1	1	0		2	7	8	1		10		1	1	2	0	0	0	0		1		0		0	0	0	0	1	0	0		0	1	0	0	0		0	0
10640	15/08/1996	22/01/2009	10	1064	12	1	2	2	03/01/2005	1	1	1	0		2	5	6	1		10		2	2	2	2	1	1	0	N/A	0	N/A	1		0	0	1	0	0	0	0		0	1	0	0	0		1	2
10657	15/06/1994	22/01/2009	10	1065	14	1	2	2	01/01/2008	1	1	2	3		2	2	2	1		7		1	1	2	0	0	0	0		4		0		0	0	1	0	0	0	0		0	1	0	0	0		0	0
10664	04/09/1991	22/01/2009	10	1066	17	2	2	2	02/01/2006	1	1	2	98	LEFT SCHOOL TO HERD CATTLE	2	6	6	1		13	PENTECOSTOL	1	1	1	1	0	0	1		7		0		0	0	1	0	0	0	0		0	1	0	0	0		1	2
10671	15/06/1993	22/01/2009	10	1067	15	2	1	2	15/01/2003	2	1	1	0		2	7	8	1		13	APOSTOLIC	2	2	2	2	1	1	98	N/A	98	N/A	1		0	0	0	0	1	0	0		0	1	0	0	0		0	0
10688	06/12/1994	22/01/2009	10	1068	14	1	1	2	15/01/2003	2	1	1	0		2	6	7	1		1		1	1	2	1	0	0	98	N/A	1		0		0	0	0	0	1	0	0		0	1	0	0	0		1	1
10695	15/05/1994	22/01/2009	10	1069	14	1	2	2	05/01/2003	1	1	1	0		2	6	6	1		10		1	1	1	1	0	0	1		1		0		0	0	0	0	1	0	0		0	1	0	0	0		0	0
10707	15/05/1994	22/01/2009	10	1070	14	1	2	2	07/01/2002	1	1	1	0		2	6	7	1		12		1	2	1	2	1	1	1		1		4		0	0	0	0	1	0	0		0	1	0	0	0		1	2
10714	15/06/1992	22/01/2009	10	1071	16	2	2	2	04/01/1999	1	1	2	1		2	8	8	1		3		2	2	2	2	1	1	98	N/A	98	N/A	9		0	0	0	0	1	0	0		0	1	0	0	0		0	0
10721	25/06/1993	22/01/2009	10	1072	15	2	1	2	01/01/2001	2	1	1	0		2	7	9	1		13	PAG	1	1	1	1	0	0	1		5		0		0	0	0	0	1	0	0		0	1	0	0	0		0	0
10738	24/05/1995	22/01/2009	10	1073	13	1	2	2	06/01/2004	1	1	1	0		2	4	5	1		3		1	1	1	1	0	0	1		1		0		0	0	0	0	1	0	0		0	1	0	0	0		0	0
10745	15/06/1993	22/01/2009	10	1074	15	2	2	2	05/01/2004	1	1	1	0		2	4	5	1		1		1	1	1	2	0	0	1		1		0		0	0	1	0	0	0	0		0	1	0	0	0		0	0
10752	15/06/1994	22/01/2009	10	1075	14	1	2	2	01/01/2001	1	1	1	0		2	5	9	1		1		1	1	1	2	0	0	1		1		0		0	0	1	0	0	0	0		0	1	0	0	0		0	0
10769	30/05/1993	22/01/2009	10	1076	15	2	1	2	05/01/2004	2	1	1	0		2	5	5	1		10		1	1	2	2	0	0	0		4		0		0	0	0	0	1	0	0		0	1	0	0	0		1	1
10783	15/05/1993	22/01/2009	10	1078	15	2	1	2	15/01/2003	2	1	1	0		2	6	7	1		13	APOSTOLIC	1	1	1	1	0	0	1		1		0		0	0	0	0	1	0	0		0	1	0	0	0		0	0
10790	12/06/1996	22/01/2009	10	1079	12	1	2	2	15/01/2005	1	1	1	0		2	4	5	1		1		1	2	1	2	1	1	7		1		1		0	0	0	0	1	0	0		0	1	0	0	0		0	0
10802	15/02/1996	22/01/2009	10	1080	12	1	2	2	03/01/2005	1	1	1	0		2	5	5	1		13	HERA	1	1	1	1	0	0	1		1		0		0	0	0	0	1	1	0		0	1	0	0	0		0	0
10819	15/06/1996	22/01/2009	10	1081	12	1	1	2	07/01/2002	2	1	1	0		2	5	7	1		7		2	0	2	2	1	1	98	N/A	0		4		0	0	0	0	1	0	0		0	1	0	0	0		1	6
10826	15/09/1996	22/01/2009	10	1082	12	1	2	2	10/01/2003	1	1	1	0		2	6	6	1		7		1	1	1	1	0	0	1		1		0		0	0	0	0	1	0	0		0	1	0	0	0		0	0
10833	22/10/1992	22/01/2009	10	1083	16	2	2	2	05/01/1998	1	1	1	0		2	8	10	1		7		1	1	1	2	0	0	7		4		0		0	0	0	0	1	0	0		0	1	0	0	0		1	1
10840	15/04/1994	22/01/2009	10	1084	14	1	1	2	01/01/2001	2	1	1	0		2	8	9	1		7		1	1	1	1	0	0	1		1		0		0	0	1	0	0	0	0		0	1	0	0	0		0	0
10857	03/09/1996	22/01/2009	10	1085	12	1	2	2	01/01/2003	1	1	1	0		2	5	9	1		3		1	1	1	1	0	0	7		1		0		0	0	1	0	0	0	0		0	1	0	0	0		0	0
10864	15/06/1996	22/01/2009	10	1086	12	1	2	2	06/01/2003	1	1	1	0		2	5	6	1		7		1	2	1	2	1	1	1		1		4		0	0	0	0	1	0	0		0	1	0	0	0		1	6
10871	15/10/1995	22/01/2009	10	1087	13	1	1	2	07/01/2002	2	1	1	0		2	6	7	1		7		1	1	1	1	0	0	9		4		0		0	0	0	0	1	0	0		0	1	0	0	0		1	3
10888	15/06/1995	22/01/2009	10	1088	13	1	2	2	07/01/2002	1	1	1	0		2	5	7	1		10		1	1	2	2	0	0	98	N/A	1		0		0	0	0	0	1	0	0		0	1	0	0	0		0	0
10895	15/06/1996	22/01/2009	10	1089	12	1	1	2	08/01/2003	2	1	1	0		2	5	7	1		13	CCA	2	2	8	2	1	1	7		1		7		0	0	0	0	1	0	0		0	1	0	0	0		1	2
10907	06/06/1994	22/01/2009	10	1090	14	1	1	2	08/01/2002	2	1	1	0		2	7	9	1		13	CCA	1	1	1	2	0	0	1		4		0		0	0	0	0	1	0	0		0	1	0	0	0		1	2
10914	15/06/1993	22/01/2009	10	1091	15	2	1	2	05/01/2000	2	1	1	0		2	7	9	1		13	CCA	2	2	2	2	1	1	1		1		7		0	0	0	0	1	0	0		0	1	0	0	0		1	2
10921	18/12/1994	22/01/2009	10	1092	14	1	2	2	01/01/2002	1	1	1	0		2	5	8	1		1		1	2	1	1	0	0	1		1		0		0	0	1	0	0	0	0		0	1	0	0	0		1	4
10938	15/08/1991	22/01/2009	10	1093	17	2	1	2	15/01/2000	2	1	1	0		2	10	11	1		13	EVANGELY	1	1	1	2	0	0	6		9		0		0	0	0	0	1	0	0		0	1	0	0	0		0	0
10945	30/09/1991	22/01/2009	10	1094	17	2	1	2	15/01/1999	2	1	2	10		2	8	10	1		7		1	1	1	1	0	0	9		9		0		0	0	0	0	0	0	1	TAP	0	1	0	0	0		0	0
10952	15/06/1996	22/01/2009	10	1095	12	1	1	2	05/01/2004	2	1	1	0		2	5	5	1		7		1	1	1	1	0	0	7		1		0		0	0	0	0	1	0	0		0	1	0	0	0		0	0
10969	15/06/1992	22/01/2009	10	1096	16	2	1	2	08/01/2001	2	1	1	0		2	8	9	1		7		1	1	1	1	0	0	7		1		0		0	0	0	0	1	0	0		0	1	0	0	0		0	0
10976	04/01/1997	22/01/2009	10	1097	12	1	1	2	01/01/2001	2	1	1	0		2	6	7	1		7		1	2	2	2	0	0	0	N/A	4		0		0	0	1	0	0	0	0		0	1	0	0	0		0	0
10983	14/09/1992	22/01/2009	10	1098	16	2	2	2	05/01/1998	1	1	1	0		3	2	10	1		1		1	1	1	1	0	0	9		1		0		0	0	0	0	1	0	0		0	1	0	0	0		0	0
10990	15/04/1991	22/01/2009	10	1099	17	2	1	2	10/01/2000	2	1	1	0		2	8	9	1		13	new journey to heaven	2	0	1	1	0	0	1		0		0		0	0	0	0	1	0	0		0	1	0	0	0		1	2
11005	17/05/1996	22/01/2009	10	1100	12	1	2	2	15/01/2005	1	1	1	0		2	3	4	1		1		1	1	1	1	0	0	1		1		0		0	0	0	0	1	0	0		0	1	0	0	0		1	4
11012	03/01/1997	22/01/2009	10	1101	12	1	2	2	13/01/2003	1	1	1	0		2	5	6	1		13	COVENANT	1	1	1	2	0	0	7		6		0		0	0	0	0	1	0	0		0	1	0	0	0		1	2
11029	04/04/1996	23/01/2009	10	1102	12	1	2	2	15/01/2005	1	1	1	0		2	3	4	1		2		1	1	1	1	0	0	1		98	village reporter	0		0	0	0	0	1	0	0		0	1	0	0	0		1	1
11036	15/06/1995	23/01/2009	10	1103	13	1	1	2	06/01/2004	2	1	1	0		2	6	7	1		13	PAG	1	1	1	1	0	0	5		1		0		0	0	0	0	1	0	0		0	1	0	0	0		0	0
11043	02/07/1993	23/01/2009	10	1104	15	2	1	2	03/01/2000	2	1	1	0		2	7	8	1		1		2	2	2	2	1	1	98	n/a	98	n/a	1		0	0	1	0	0	0	0		0	1	0	0	0		1	2
11050	19/02/1992	23/01/2009	10	1105	16	2	2	2	05/01/2000	1	1	1	0		2	7	9	1		1		1	1	2	0	0	0	0		6		0		0	0	0	0	1	0	0		0	1	0	0	0		0	0
11067	14/02/1995	23/01/2009	10	1106	13	1	1	2	20/01/2003	2	1	1	0		2	4	6	1		1		2	2	2	2	1	1	0		0		1		0	0	1	0	0	0	0		0	1	0	0	0		1	2
11074	09/02/1994	23/01/2009	10	1107	14	1	1	2	15/01/2001	2	1	1	0		2	8	8	1		10		1	1	2	2	0	0	98	n/a	1		0		0	0	0	0	1	0	0		0	1	0	0	0		0	0
11081	15/06/1991	23/01/2009	10	1108	17	2	2	2	06/01/1999	1	1	1	0		2	8	10	1		13	CCA	2	2	2	2	1	1	7		1		7		0	1	0	0	1	0	0		0	1	0	0	0		1	6
11098	15/06/1994	23/01/2009	10	1109	14	1	1	2	15/01/2003	2	1	1	0		2	6	6	1		1		2	0	2	0	1	1	0		0		1		0	0	0	0	1	0	0		0	1	0	0	0		1	2
11100	12/12/1995	23/01/2009	10	1110	13	1	2	2	01/01/2004	1	1	1	0		2	3	5	1		11		1	1	1	1	0	0	1		1		0		0	0	1	0	0	0	0		0	1	0	0	0		0	0
11117	02/05/1994	23/01/2009	10	1111	14	1	2	2	15/01/2001	1	1	1	0		2	7	8	1		13	apostolic	1	1	2	2	0	0	98	n/a	1		0		0	0	0	0	1	0	0		0	0	0	1	0		1	4
11124	16/07/1993	23/01/2009	10	1112	15	2	2	2	15/01/2000	1	1	1	0		2	7	9	1		1		1	1	1	1	0	0	1		1		0		0	0	0	0	1	0	0		0	1	0	0	0		1	1
11131	20/07/1995	23/01/2009	10	1113	13	1	2	2	15/01/2001	1	1	1	0		2	6	8	1		7		1	1	1	2	0	0	7		4		0		0	0	0	0	1	0	0		0	1	0	0	0		1	1
11155	20/04/1994	23/01/2009	10	1115	14	1	2	2	04/01/1999	1	1	1	0		2	7	10	1		1		1	1	1	1	0	0	1		1		0		0	0	0	0	1	0	0		0	1	0	0	0		1	2
11162	20/01/1991	23/01/2009	10	1116	18	2	1	2	23/01/1997	2	1	2	6		2	2	2	1		10		1	1	2	2	0	0	0	n/a	1		0		0	0	0	0	1	0	0		0	1	0	0	0		1	1
11179	29/04/1996	23/01/2009	10	1117	12	1	2	2	01/01/2002	1	1	1	0		2	6	8	1		13	CCA	1	1	1	2	0	0	1		1		0		0	0	0	0	1	0	0		0	1	0	0	0		1	1
11186	19/09/1994	23/01/2009	10	1118	14	1	1	2	08/01/1907	2	1	1	0		2	7	8	1		10		1	1	2	2	0	0	1		1		0		0	0	0	0	1	0	0		0	1	0	0	0		0	0
11193	19/10/1992	23/01/2009	10	1119	16	2	1	2	08/01/2001	2	1	1	0		2	7	8	1		13	APOSTOLIC	1	1	1	1	0	0	8		1		0		0	0	0	0	1	0	0		0	1	0	0	0		0	0
11205	15/05/1991	23/01/2009	10	1120	17	2	2	2	15/01/2001	1	1	1	0		2	8	9	1		1		1	1	1	1	0	0	1		4		0		0	0	0	0	1	0	0		0	0	1	0	0		0	0
11212	06/05/1995	23/01/2009	10	1121	13	1	1	2	15/01/2004	2	1	1	0		2	4	5	1		7		1	1	2	0	0	0	0		1		0		0	0	1	0	0	0	0		0	1	0	0	0		1	3
11229	15/06/1992	23/01/2009	10	1122	16	2	2	2	15/01/2000	1	1	1	0		2	7	9	1		1		2	0	2	0	1	1	0		0		1		0	0	0	0	1	0	0		0	1	0	0	0		1	2
11236	12/07/1994	23/01/2009	10	1123	14	1	2	2	15/01/2002	1	1	1	0		2	5	7	1		13	p.a.g	2	2	1	1	0	0	1		98	n/a	0		0	0	0	0	1	0	0		0	1	0	0	0		1	2
11243	16/03/1992	23/01/2009	10	1124	16	2	2	2	15/01/2001	1	1	1	0		2	7	8	1		7		1	1	2	0	0	0	0		1		0		0	0	1	0	0	0	0		0	1	0	0	0		1	3
11250	15/06/1995	23/01/2009	10	1125	13	1	2	2	05/01/2000	1	1	1	0		2	6	9	1		13	APOSTOLIC	2	2	1	1	0	0	1		1		0		0	0	0	0	1	0	0		0	1	0	0	0		1	2
11267	15/06/1994	23/01/2009	10	1126	14	1	1	2	15/01/2000	2	1	1	0		2	7	9	1		10		2	0	2	0	1	1	0		0		9		0	0	1	0	0	0	0		0	1	0	0	0		0	0
11274	15/06/1990	23/01/2009	10	1127	18	2	2	2	15/01/2003	1	1	1	0		2	5	6	1		7		2	0	2	0	1	1	0		0		9		0	0	1	0	0	0	0		0	1	0	0	0		1	3
11281	15/11/1995	23/01/2009	10	1128	13	1	1	2	15/01/2003	2	1	1	0		2	5	6	1		13	VOICE OF SALVATION	1	1	1	1	0	0	1		1		0		0	0	0	0	1	0	0		0	1	0	0	0		0	0
11298	10/01/1997	23/01/2009	10	1129	12	1	1	2	07/01/2003	2	1	1	0		2	6	7	1		13	APOSTOLIC	1	1	1	2	0	0	7		1		0		0	0	0	0	1	0	0		0	1	0	0	0		0	0
11300	20/11/1990	23/01/2009	10	1130	18	2	1	2	06/01/1997	2	1	1	0		3	4	14	1		7		1	1	2	2	0	0	0		4		0		0	0	0	0	1	0	0		0	0	0	0	1	YA JIRANI	0	0
11317	08/01/1993	23/01/2009	10	1131	16	2	2	2	09/01/2001	1	1	1	0		2	7	9	1		3		1	1	1	1	0	0	1		1		0		0	0	1	0	1	0	0		0	0	1	0	0		1	5
11324	18/12/1990	23/01/2009	10	1132	18	2	2	2	13/01/1997	1	1	1	0		3	2	12	1		1		1	2	2	2	8	8	98	N/A	6		98	N/A	0	0	0	0	1	0	0		0	1	0	0	0		1	7
11331	25/08/1990	23/01/2009	10	1133	18	2	2	2	15/01/2001	1	1	1	0		2	7	8	1		10		1	1	1	1	0	0	1		7		0		0	0	0	0	1	0	0		0	1	0	0	0		0	0
11348	15/06/1995	23/01/2009	10	1134	13	1	1	2	06/01/2004	2	1	1	0		2	4	6	1		13	APOSTOLIC	1	1	2	2	0	0	7		1		0		0	0	1	0	1	0	0		0	1	0	0	0		0	0
11355	28/12/1995	23/01/2009	10	1135	13	1	1	2	13/01/2003	2	1	1	0		2	5	6	1		13	CCA	1	1	1	1	0	0	1		5		0		0	0	0	0	1	0	0		0	1	0	0	0		0	0
11362	22/04/1992	23/01/2009	10	1136	16	2	1	2	09/01/2001	2	1	1	0		2	7	9	1		10		1	1	1	1	0	0	1		1		0		0	0	0	0	1	0	0		0	0	0	1	0		0	0
11379	27/09/1996	23/01/2009	10	1137	12	1	2	2	15/01/2005	1	1	1	0		2	4	4	1		10		1	1	1	1	0	0	9		9		0		0	0	1	0	0	0	0		0	0	0	1	0		0	0
11386	15/08/1996	23/01/2009	10	1138	12	1	1	2	15/01/2007	2	1	1	0		2	2	2	1		10		1	1	1	1	0	0	1		1		0		0	0	1	0	0	0	0		0	1	0	0	0		0	0
11393	15/06/1995	23/01/2009	10	1139	13	1	2	2	05/01/2000	1	1	1	0		2	7	9	1		1		1	1	1	1	0	0	1		1		0		0	0	0	0	1	0	0		0	1	0	0	0		0	0
11405	06/07/1994	23/01/2009	10	1140	14	1	2	2	07/01/2002	1	1	1	0		2	6	7	1		1		1	1	1	1	0	0	1		1		0		0	0	0	0	1	0	0		0	1	0	0	0		1	3
11412	15/06/1993	23/01/2009	10	1141	15	2	1	2	10/01/2000	2	1	1	0		2	7	9	1		13	new covenant	2	2	2	2	1	1	98	N/A	98	N/A	6		0	0	0	0	1	0	0		0	1	0	0	0		1	2
11429	15/04/1993	23/01/2009	10	1142	15	2	1	2	07/01/2003	2	1	1	0		2	6	9	1		13	CCA	1	1	2	1	0	0	1		7		0		0	0	0	0	1	0	0		0	1	0	0	0		1	2
11436	28/08/1994	23/01/2009	10	1143	14	1	2	2	15/01/2003	1	1	1	0		2	4	5	1		10		1	1	1	1	0	0	9		9		0		0	0	1	0	0	0	0		0	0	0	1	0		0	0
11443	15/06/1996	23/01/2009	10	1144	12	1	2	2	15/01/2004	1	1	1	0		2	4	5	1		12		1	1	2	0	0	0	0		9		0		0	0	0	0	1	0	0		0	1	0	0	0		0	0
11450	01/05/1992	23/01/2009	10	1145	16	2	1	2	15/01/2000	2	1	2	10		2	8	9	1		7		1	1	2	0	0	0	0		7		0		0	0	0	0	1	0	0		0	1	0	0	0		0	0
11467	15/06/1992	23/01/2009	10	1146	16	2	1	2	10/01/2001	2	1	1	0		2	7	9	1		10		1	1	1	1	0	0	1		1		0		0	0	0	0	1	0	0		0	1	0	0	0		0	0
11474	02/01/1997	23/01/2009	10	1147	12	1	1	2	15/01/2003	2	1	1	0		2	5	6	1		7		2	0	2	0	1	1	0		0		7		0	0	1	0	0	0	0		0	1	0	0	0		0	0
11481	10/01/1997	23/01/2009	10	1148	12	1	2	2	15/01/2003	1	1	1	0		2	3	6	1		7		1	1	2	0	0	0	0		7		0		0	0	1	0	0	0	0		0	1	0	0	0		0	0
11498	15/05/1995	23/01/2009	10	1149	13	1	2	2	06/01/2003	1	1	1	0		2	4	6	1		1		1	1	1	1	0	0	98	MASON	1		0		0	0	1	0	1	0	0		0	0	1	0	0		1	2
11500	15/06/1993	23/01/2009	10	1150	15	2	1	2	15/01/2001	2	1	1	0		2	7	8	1		7		1	1	1	1	0	0	7		7		0		0	0	0	0	1	0	0		0	1	0	0	0		1	4
11517	15/06/1990	23/01/2009	10	1151	18	2	2	2	05/01/2000	1	1	1	0		2	7	10	1		10		1	1	2	2	0	0	7		1		0		0	0	0	0	1	0	0		0	1	0	0	0		0	0
11524	01/06/1994	23/01/2009	10	1152	14	1	2	2	05/01/2009	1	1	2	98	had difficulty in understanding	2	3	11	1		1		1	1	1	1	0	0	9		1		0		0	1	0	0	0	0	0		0	1	0	0	0		1	1
11531	02/07/1992	23/01/2009	10	1153	16	2	2	2	15/01/2001	1	1	1	0		2	7	8	1		10		1	1	1	1	0	0	7		4		0		0	0	1	0	0	0	0		0	1	0	0	0		1	1
11548	15/06/1995	23/01/2009	10	1154	13	1	2	2	15/01/2002	1	1	1	0		2	6	7	1		10		2	0	2	0	1	1	0		0		7		0	0	0	0	1	0	0		0	1	0	0	0		0	0
11555	01/01/1991	23/01/2009	10	1155	18	2	1	2	09/01/1996	2	1	1	0		3	2	12	1		13	CCA	1	1	1	1	0	0	1		1		0		0	0	0	0	1	0	0		0	1	0	0	0		1	2
11562	15/06/1995	23/01/2009	10	1156	13	1	2	2	07/01/2002	1	1	1	0		2	5	7	1		13	hera	1	1	1	1	0	0	1		1		0		0	0	0	0	1	0	0		0	0	1	0	0		1	5
11579	15/06/1995	23/01/2009	10	1157	13	1	1	2	07/01/2002	2	1	1	0		2	6	7	1		13	HERA	1	1	1	1	0	0	1		1		0		0	0	0	0	1	0	0		0	0	1	0	0		1	5
11586	11/08/1995	23/01/2009	10	1158	13	1	1	2	08/01/2001	2	1	1	0		2	7	8	1		13	hera	1	1	2	2	0	0	98	N/A	1		0		0	0	0	0	1	0	0		0	0	1	0	0		1	5
11593	09/06/1991	29/01/2009	10	1159	17	2	1	2	03/01/2000	2	1	2	10		2	8	8	1		1		1	2	1	2	1	1	7		4		1		0	0	0	0	1	0	0		0	1	0	0	0		1	4
11605	15/06/1996	29/01/2009	10	1160	12	1	1	2	15/01/2004	1	1	1	0		2	4	5	1		1		1	1	1	1	0	0	1		1		0		0	0	1	0	0	0	0		0	1	0	0	0		0	0
11612	15/06/1994	29/01/2009	10	1161	14	1	1	2	01/01/2002	2	1	1	0		2	5	8	1		13	APOSTOLIC	1	1	1	2	0	0	1		1		0		0	1	0	0	0	0	0		0	1	0	0	0		1	3
11629	15/03/1990	29/01/2009	10	1162	18	2	1	2	01/01/1997	2	1	1	0		3	2	12	1		7		1	1	1	1	0	0	1		1		0		0	0	1	0	0	0	0		0	1	0	0	0		1	1
11636	15/06/1990	29/01/2009	10	1163	18	2	2	2	15/01/2000	1	1	1	0		2	8	9	1		7		2	0	2	0	1	1	0		0		9		0	0	0	0	1	0	0		0	1	0	0	0		0	0
11643	02/09/1990	29/01/2009	10	1164	18	2	2	2	04/01/1999	1	1	1	0		2	8	10	1		2		1	1	1	1	0	0	1		1		0		0	0	0	0	1	0	0		0	0	1	0	0		0	0
11650	15/06/1992	29/01/2009	10	1165	16	2	2	2	04/01/1999	1	1	2	10		2	8	10	1		3		2	2	2	2	1	1	0	N/A	0	N/A	1		0	0	0	0	1	0	0		0	1	0	0	0		1	2
11667	15/06/1995	29/01/2009	10	1166	13	1	2	2	07/01/2002	1	1	1	0		2	7	7	1		3		2	2	2	2	1	1	98	N/A	98	N/A	1		0	0	0	0	1	0	0		0	1	0	0	0		1	2
11674	10/01/1997	29/01/2009	10	1167	12	1	1	2	15/01/2004	2	1	1	0		2	3	5	1		7		1	1	1	1	0	0	7		7		0		0	0	1	0	0	0	0		0	1	0	0	0		0	0
11681	15/01/1994	29/01/2009	10	1168	15	2	2	2	01/01/2008	1	1	1	0		2	5	8	1		13	HERA	2	2	2	2	1	1	98	N/A	98	N/A	1		0	1	0	0	0	0	0		0	1	0	0	0		0	0
11698	15/06/1993	29/01/2009	10	1169	15	2	1	2	05/01/1998	2	1	1	0		3	2	10	1		1		1	1	2	2	0	0	0		3		0		0	0	0	0	1	0	0		0	1	0	0	0		1	2
11700	15/08/1990	29/01/2009	10	1170	18	2	2	2	01/01/1997	1	1	1	0		3	3	12	1		1		1	1	1	1	0	0	1		1		0		0	0	0	0	1	0	0		0	1	0	0	0		0	0
11717	15/06/1993	29/01/2009	10	1171	15	2	2	2	03/01/2001	1	1	1	0		2	7	9	1		10		2	2	2	2	1	1	98	N/A	98	N/A	1		0	1	0	0	0	1	0		0	1	0	0	0		0	0
11724	10/08/1996	29/01/2009	10	1172	12	1	2	2	06/01/2003	1	1	1	0		2	6	6	1		1		2	2	2	2	1	1	98	N/A	98	N/A	1		0	0	0	0	1	0	0		0	1	0	0	0		1	1
11731	10/04/1996	29/01/2009	10	1173	12	1	2	2	07/01/2002	1	1	1	0		2	5	7	1		1		1	2	2	2	1	1	98	N/A	9		1		0	0	0	0	1	0	0		0	1	0	0	0		1	1
11748	27/12/1990	29/01/2009	10	1174	18	2	2	2	04/01/1999	1	1	1	0		3	3	10	1		1		1	1	2	2	0	0	0		1		0		0	0	0	0	1	0	0		0	1	0	0	0		0	0
11755	02/01/1997	29/01/2009	10	1175	12	1	2	2	15/01/2003	1	1	1	0		2	6	6	1		1		1	1	1	1	0	0	1		1		0		0	0	1	0	0	0	0		0	1	0	0	0		0	0
11762	06/07/1994	29/01/2009	10	1176	14	1	1	2	02/01/2006	2	1	1	0		2	5	6	1		7		1	1	1	1	0	0	1		4		0		0	0	1	0	0	0	0		0	1	0	0	0		0	0
11779	15/01/1991	29/01/2009	10	1177	18	2	2	2	16/01/1996	1	1	1	0		3	4	13	1		1		2	0	2	0	1	1	0		0		9		0	0	1	0	0	0	0		0	0	1	0	0		0	0
11786	15/06/1995	29/01/2009	10	1178	13	1	1	2	01/01/2002	2	1	1	0		2	6	7	1		1		1	1	1	1	0	0	1		1		0		0	0	0	0	1	1	0		0	1	0	0	0		1	1
11793	14/01/1997	29/01/2009	10	1179	12	1	1	2	06/01/2003	2	1	1	0		2	4	6	1		13	CCA	1	1	1	1	0	0	6		1		0		0	0	0	0	1	0	0		0	1	0	0	0		0	0
11805	08/01/1994	29/01/2009	10	1180	15	2	2	2	08/01/2001	1	1	1	0		2	7	8	1		7		1	1	1	1	0	0	7		1		0		0	0	0	0	1	0	0		0	1	0	0	0		0	0
11812	15/06/1991	29/01/2009	10	1181	17	2	2	2	15/01/2004	1	1	1	0		2	4	5	1		7		1	1	1	1	0	0	7		9		0		0	0	0	0	1	0	0		0	1	0	0	0		0	0
11829	15/09/1995	29/01/2009	10	1182	13	1	2	2	15/01/2003	1	1	1	0		2	6	7	1		7		1	1	1	1	0	0	7		9		0		0	0	0	0	1	0	0		0	1	0	0	0		0	0
11836	15/06/1991	29/01/2009	10	1183	17	2	2	2	08/01/1996	1	1	1	0		3	4	13	1		10		2	1	1	1	0	0	1		1		0		0	0	0	0	1	0	0		0	1	0	0	0		1	1
11843	15/01/1993	29/01/2009	10	1184	16	2	1	2	08/01/2001	2	1	1	0		2	7	8	1		2		1	1	1	1	0	0	1		4		0		0	1	0	0	0	0	0		0	1	0	0	0		1	3
11850	12/06/1991	29/01/2009	10	1185	17	2	1	2	15/01/1999	2	1	1	0		2	8	10	1		7		1	1	1	1	0	0	7		7		0		0	0	1	0	0	0	0		0	1	0	0	0		1	2
11867	19/03/1995	29/01/2009	10	1186	13	1	1	2	06/01/2003	2	1	1	0		1	4	6	1		7		1	1	1	1	0	0	1		1		0		0	0	0	0	1	0	0		0	1	0	0	0		0	0
11874	12/08/1994	29/01/2009	10	1187	14	1	1	2	01/01/2003	2	1	1	0		2	4	6	1		10		1	1	1	1	0	0	9		7		0		0	0	1	0	0	0	0		0	1	0	0	0		1	1
11881	03/01/1997	29/01/2009	10	1188	12	1	2	2	15/01/2008	1	1	1	0		2	2	2	1		1		1	1	2	0	0	0	0		4		0		0	0	1	0	0	0	0		0	1	0	0	0		0	0
11900	30/08/1995	29/01/2009	10	1190	13	1	1	2	08/01/2001	2	1	1	0		2	7	9	1		7		1	1	1	1	0	0	1		1		0		0	1	0	0	0	0	0		0	1	0	0	0		0	0
11917	15/12/1992	29/01/2009	10	1191	16	2	1	2	01/01/2001	2	1	1	0		2	5	9	1		10		1	1	1	1	0	0	1		1		0		0	1	0	1	0	1	0		0	1	0	0	0		1	3
11924	15/06/1991	29/01/2009	10	1192	17	2	2	2	06/01/1997	1	1	1	0		3	10	12	1		1		1	1	2	2	0	0	98	N/A	7		0		0	0	0	0	1	0	0		0	1	0	0	0		1	2
11931	15/01/1997	29/01/2009	10	1193	12	1	2	2	06/01/2003	1	1	1	0		2	5	6	1		7		1	1	1	1	0	0	1		1		0		0	0	0	0	1	0	0		0	1	0	0	0		0	0
11948	31/05/1995	29/01/2009	10	1194	13	1	2	2	15/01/2004	1	1	1	0		2	4	5	1		7		1	1	1	1	0	0	7		7		0		0	0	1	0	0	0	0		0	1	0	0	0		1	2
11955	13/10/1996	29/01/2009	10	1195	12	1	2	2	05/01/2004	1	1	1	0		2	2	5	1		13	REDEEMED	1	1	2	1	0	0	98	N/A	1		0		0	1	0	0	0	1	0		0	1	0	0	0		0	0
11962	12/02/1992	29/01/2009	10	1196	16	2	2	2	05/01/1998	1	1	1	0		3	10	12	1		7		1	1	1	1	0	0	1		1		0		0	1	0	0	0	0	0		0	1	0	0	0		1	3
11979	15/03/1992	29/01/2009	10	1197	16	2	2	2	05/01/1998	1	1	1	0		3	11	13	1		1		1	1	1	1	0	0	1		1		0		0	0	0	0	1	0	0		0	1	0	0	0		0	0
11986	21/10/1991	29/01/2009	10	1198	17	2	1	2	05/01/1998	2	1	1	0		3	10	12	1		7		1	1	2	2	0	0	98	N/A	1		0		0	0	0	0	1	0	0		0	1	0	0	0		0	0
11993	11/01/1996	12/02/2009	14	1199	13	1	1	1	12/01/2001	2	1	1	0		2	6	8	1		3		1	1	2	1	0	0	98	n/a	3		0		0	0	0	0	0	0	1	tapped water	1	0	0	0	0		0	0
12008	19/12/1992	12/02/2009	14	1200	16	2	2	1	08/01/2007	1	1	1	0		2	7	8	1		1		1	1	1	1	0	0	7		9		0		0	0	0	0	1	0	0		0	0	1	0	0		1	2
12015	06/10/1994	12/02/2009	14	1201	14	1	2	1	08/01/2001	1	1	1	0		2	7	8	1		1		1	1	1	1	0	0	7		9		0		0	0	0	0	1	0	0		0	1	1	0	0		1	2
12022	26/06/1996	12/02/2009	14	1202	12	1	1	1	07/01/2002	2	1	1	0		2	6	7	1		1		1	1	1	1	0	0	7		9		0		0	0	0	0	1	0	0		0	0	1	0	0		1	2
12039	19/12/1995	12/02/2009	14	1203	13	1	1	1	04/02/2002	2	1	1	0		2	7	6	1		3		1	1	2	2	0	0	0		4		0		0	0	1	0	1	0	0		0	0	1	0	0		0	0
12046	15/06/1993	12/02/2009	14	1204	15	2	2	1	15/01/2001	1	1	1	0		2	8	8	1		3		1	1	1	2	0	0	6		6		0		1	0	0	0	0	0	1	TAP	0	0	1	0	0		0	0
12053	15/06/1995	12/02/2009	14	1205	13	1	2	1	15/01/2001	1	1	1	0		2	7	8	1		7		2	0	2	0	1	1	0		0		4		0	0	0	0	0	0	1	TAP	0	1	0	0	0		0	0
12060	11/09/1994	12/02/2009	14	1206	14	1	1	1	05/02/2001	2	1	1	0		2	7	7	1		7		1	1	1	1	0	0	7		5		0		0	0	0	0	1	0	0		0	1	0	0	0		1	7
12077	15/06/1994	12/02/2009	14	1207	14	1	2	1	08/01/2001	1	1	1	0		2	7	8	1		3		1	1	1	2	0	0	98	UNK	4		0		0	0	0	0	0	0	1	TAP WATER	0	0	1	0	0		0	0
12084	15/07/1996	12/02/2009	14	1208	12	1	1	1	11/02/2002	2	1	1	0		2	7	7	1		5		1	1	1	1	0	0	3		5		0		0	0	0	0	0	0	1	TAP	0	1	0	0	0		0	0
12091	16/07/1995	12/02/2009	14	1209	13	1	2	1	15/01/2002	1	1	2	10		2	6	7	1		5		1	1	1	1	0	0	3		5		0		0	0	0	0	1	0	0		0	1	0	0	0		0	0
12103	10/07/1996	12/02/2009	14	1210	12	1	1	1	15/01/2003	2	1	1	0		2	5	6	1		1		1	1	1	1	0	0	3		4		0		0	0	0	0	0	0	1	TAP	0	1	0	0	0		0	0
12110	15/06/1996	12/02/2009	14	1211	12	1	1	1	04/02/2002	2	1	1	0		2	4	7	1		3		1	2	1	2	1	1	1		4		3		0	0	0	0	1	0	0		0	1	0	0	0		0	0
12127	15/06/1994	12/02/2009	14	1212	14	1	2	1	08/01/2001	1	1	1	0		2	5	9	1		7		1	1	1	1	0	0	5		5		0		0	0	0	0	0	0	1	TAP WATER	0	0	1	0	0		0	0
12134	15/06/1996	12/02/2009	14	1213	12	1	2	1	03/01/2000	1	1	1	0		2	6	9	1		7		1	1	1	1	0	0	5		5		0		0	0	0	0	0	0	1	TAP WATER	0	0	1	0	0		0	0
12141	15/06/1996	12/02/2009	14	1214	12	1	1	1	15/01/2004	2	1	1	0		2	4	5	1		1		1	1	1	1	0	0	7		7		0		0	0	1	0	0	1	0		0	1	0	0	0		0	0
12158	15/06/1996	12/02/2009	14	1215	12	1	1	1	13/01/2003	2	1	1	0		2	5	6	1		1		1	1	1	1	0	0	6		9		0		0	0	0	0	1	0	0		0	1	0	0	0		0	0
12165	16/07/1993	12/02/2009	14	1216	15	2	1	1	08/01/2001	2	1	1	0		2	7	8	1		13	CCA	1	1	1	1	0	0	9		4		0		0	0	0	0	1	0	0		0	1	0	0	0		0	0
12172	15/06/1996	12/02/2009	14	1217	12	1	1	1	06/01/2003	2	1	1	0		2	7	6	1		13	CCA	1	1	1	1	0	0	8		4		0		0	0	0	0	1	0	0		0	1	0	0	0		0	0
12189	07/07/1996	12/02/2009	14	1218	12	1	1	1	15/01/2001	2	1	1	0		2	6	8	1		3		1	1	1	1	0	0	3		9		0		0	0	0	0	0	0	1	TAP	0	1	0	0	0		0	0
12196	21/06/1996	12/02/2009	14	1219	12	1	2	1	07/01/2002	1	1	1	0		2	7	8	1		11		1	1	1	2	0	0	5		4		0		0	0	0	0	0	0	1	TAT WATER	0	0	1	0	0		0	0
12208	06/02/1994	12/02/2009	14	1220	15	2	1	1	15/01/2001	2	1	1	0		2	6	8	1		1		1	1	1	1	0	0	7		7		0		0	0	1	0	0	0	0		0	1	0	0	0		0	0
12215	07/10/1996	12/02/2009	14	1221	12	1	1	1	15/01/2001	2	1	1	0		2	7	8	1		1		1	1	1	1	0	0	7		7		0		0	0	1	0	0	0	0		0	1	0	0	0		0	0
12222	06/02/1994	12/02/2009	14	1222	15	2	2	1	08/01/2001	1	1	1	0		2	8	9	1		1		1	1	1	1	0	0	1		1		0		0	0	0	0	1	0	0		0	1	0	0	0		0	0
12246	13/02/1995	12/02/2009	14	1224	13	1	1	1	06/01/2003	2	1	1	0		2	4	6	1		7		1	1	1	1	0	0	7		7		0		0	0	0	0	1	0	0		0	1	0	0	0		1	2
12253	05/12/1993	12/02/2009	14	1225	15	2	1	1	03/01/2000	2	1	1	0		2	7	9	1		7		1	1	1	1	0	0	7		7		0		0	0	0	0	1	0	0		0	1	0	0	0		1	2
12260	15/06/1994	12/02/2009	14	1226	14	1	1	1	15/01/2001	2	1	1	0		2	7	8	1		2		1	2	1	2	0	0	7		9		0		0	0	1	0	0	0	0		0	1	0	0	0		0	0
12277	15/06/1996	12/02/2009	14	1227	12	1	1	1	15/01/2002	2	1	1	0		2	6	7	1		2		1	1	1	2	0	0	7		9		0		0	0	1	0	0	0	0		0	1	0	0	0		0	0
12284	06/08/1996	12/02/2009	14	1228	12	1	2	1	07/01/2002	1	1	1	0		2	6	7	1		13	trinity	1	1	1	1	0	0	3		4		0		0	1	0	0	1	0	0		0	0	1	0	0		0	0
12291	15/06/1996	12/02/2009	14	1229	12	1	2	1	08/01/2001	1	1	1	0		2	8	8	1		7		1	1	1	1	0	0	5		5		0		0	0	0	0	0	0	1	TAAAP WATER	0	1	0	0	0		0	0
12303	15/06/1992	12/02/2009	14	1230	16	2	1	1	15/01/2001	2	1	1	0		2	7	8	1		1		1	2	2	0	1	1	0		5		5		0	0	0	0	0	0	1	TAP	0	1	0	0	0		0	0
12310	06/09/1996	12/02/2009	14	1231	12	1	1	1	07/01/2002	2	1	1	0		2	6	7	1		7		1	1	1	1	0	0	9		9		0		0	0	0	0	0	0	1	TAP	0	0	1	0	0		0	0
12327	25/04/1996	12/02/2009	14	1232	12	1	1	1	03/01/2000	2	1	1	0		2	8	9	1		1		1	1	1	1	0	0	4		4		0		0	0	0	0	0	0	1	tap	0	0	1	0	0		0	0
12334	13/09/1996	12/02/2009	14	1233	12	1	1	1	06/01/2003	2	1	1	0		2	6	6	1		13	CCA	1	1	1	1	0	0	5		5		0		0	0	0	0	1	0	0		0	1	0	0	0		0	0
12341	15/07/1996	12/02/2009	14	1234	12	1	1	1	07/01/2002	2	1	1	0		2	6	7	1		7		1	2	1	2	1	1	3		9		1		0	0	0	0	1	0	0		0	1	0	0	0		0	0
12358	10/01/1995	12/02/2009	14	1235	14	1	2	1	08/01/2001	1	1	1	0		2	8	8	1		1		1	1	1	1	0	0	1		1		0		0	0	0	0	1	0	0		0	1	0	0	0		0	0
12365	23/10/1994	12/02/2009	14	1236	14	1	2	1	06/01/2003	1	1	1	0		2	7	7	1		7		1	1	1	1	0	0	4		4		0		0	0	0	0	1	0	0		0	1	0	0	0		0	0
12372	15/05/1993	12/02/2009	14	1237	15	2	1	1	07/01/2002	2	1	1	0		2	4	7	1		1		1	1	1	1	0	0	1		1		0		0	1	0	0	0	0	0		0	1	0	0	0		0	0
12389	15/06/1994	12/02/2009	14	1238	14	1	1	1	08/01/2001	2	1	1	0		2	5	8	1		7		1	1	2	2	0	0	98	N/A	4		0		0	0	0	0	1	0	0		0	1	0	0	0		0	0
12396	15/06/1996	12/02/2009	14	1239	12	1	1	1	14/01/2002	2	1	1	0		2	6	7	1		1		1	2	2	2	1	1	98	n/a	98	n/a	5		0	0	0	0	0	0	1	tap	0	1	0	0	0		0	0
12408	02/10/1996	12/02/2009	14	1240	12	1	1	1	06/01/2003	2	1	1	0		2	4	5	1		1		1	1	2	2	0	0	98	N/A	4		0		0	0	0	0	1	0	0		0	1	0	0	0		0	0
12415	17/09/1995	12/02/2009	14	1241	13	1	1	1	07/01/2002	2	1	1	0		2	6	7	1		1		1	1	2	2	0	0	98	N/A	4		0		0	0	0	0	1	0	0		0	0	1	0	0		0	0
12422	05/03/1994	12/02/2009	14	1242	14	1	2	1	07/01/2002	1	1	1	0		2	6	7	1		1		1	1	2	2	0	0	98	N/A	4		0		0	0	0	0	1	0	0		0	1	0	0	0		0	0
12439	15/08/1993	12/02/2009	14	1243	15	2	2	1	07/01/2001	1	1	1	0		2	6	8	1		10		1	1	1	1	0	0	6		1		0		0	1	0	0	0	0	0		0	1	0	0	0		0	0
12446	15/05/1995	12/02/2009	14	1244	13	1	2	1	08/01/2001	1	1	1	0		2	8	8	1		1		1	1	1	1	0	0	5		4		0		0	0	0	0	1	0	0		0	1	0	0	0		0	0
12453	15/02/1994	12/02/2009	14	1245	14	1	2	1	04/01/1999	1	1	1	0		3	2	10	1		13	apostolic	2	2	2	0	1	1	98	n/a	98	n/a	1		0	0	0	0	0	0	1	tap	0	1	1	0	0		0	0
12460	17/02/1992	12/02/2009	14	1246	16	2	1	1	15/01/1999	2	1	1	0		3	1	10	1		2		1	1	1	2	0	0	7		9		0		0	0	1	0	0	0	0		0	1	0	0	0		0	0
12477	12/07/1994	12/02/2009	14	1247	14	1	1	1	15/01/2001	2	1	1	0		2	8	8	1		7		1	1	1	1	0	0	5		5		0		0	0	0	0	0	0	1	TAP	0	1	0	0	0		0	0
12484	25/04/1995	12/02/2009	14	1248	13	1	1	1	06/01/2003	2	1	1	0		2	6	6	1		1		1	1	1	1	0	0	7		4		0		0	0	0	0	1	0	0		0	1	0	0	0		0	0
12491	15/06/1992	12/02/2009	14	1249	16	2	1	1	03/01/2000	2	1	1	0		2	8	9	1		2		1	1	1	1	0	0	7		1		0		0	0	0	0	0	0	1	TAP	0	1	0	0	0		0	0
12503	15/06/1993	12/02/2009	14	1250	15	2	1	1	08/01/2001	2	1	1	0		2	8	8	1		2		1	1	1	1	0	0	7		1		0		0	0	0	0	0	0	1	TAP	0	1	0	0	0		0	0
12510	15/06/1995	12/02/2009	14	1251	13	1	2	1	12/01/2004	1	1	1	0		2	5	6	1		7		2	0	2	2	1	1	0		0		6		0	0	0	0	1	0	0		0	1	0	0	0		0	0
12527	15/06/1991	12/02/2009	14	1252	17	2	2	1	15/01/2001	1	1	1	0		2	6	8	1		7		1	1	1	1	0	0	7		7		0		0	0	1	0	0	0	0		0	1	0	0	0		1	3
12534	15/06/1996	12/02/2009	14	1253	12	1	1	1	15/01/2002	2	1	1	0		2	4	7	1		1		1	1	1	1	0	0	3		4		0		0	0	1	0	0	0	1	TAP	0	1	0	0	0		0	0
12541	25/02/1996	12/02/2009	14	1254	12	1	2	1	07/01/2002	1	1	1	0		2	6	7	1		7		1	1	1	2	0	0	6		9		0		0	0	0	0	0	0	1	FEREJI	0	0	1	0	0		0	0
12558	20/03/1990	12/02/2009	14	1255	18	2	2	1	05/01/1998	1	1	1	0		3	4	11	1		1		1	2	2	2	1	1	98	NONE	4		9		0	0	0	0	1	0	0		0	1	0	0	0		0	0
12565	12/10/1995	12/02/2009	14	1256	13	1	1	1	08/01/2001	2	1	1	0		2	7	8	1		13	believers	2	2	2	2	1	1	98	n/a	98	n/a	4		0	0	1	0	0	0	0		0	1	0	0	0		0	0
12572	04/01/1997	12/02/2009	14	1257	12	1	1	1	10/01/2005	2	1	1	0		2	3	4	1		12		1	1	1	1	0	0	6		9		0		0	0	0	0	0	0	1	TAP	0	1	0	0	0		0	0
12589	09/01/1992	13/02/2009	14	1258	17	2	2	1	07/01/1985	1	1	1	0		3	2	14	1		2		1	1	1	1	0	0	1		4		0		0	0	0	0	0	0	1	TAP	0	1	1	0	0		0	0
12596	15/08/1996	13/02/2009	14	1259	12	1	2	1	10/01/2005	1	1	1	0		2	3	4	1		1		1	1	1	1	0	0	1		1		0		0	1	0	0	1	0	0		0	1	0	0	0		1	3
12608	15/06/1994	13/02/2009	14	1260	14	1	2	1	08/01/2001	1	1	1	0		2	7	8	1		7		1	2	1	2	1	2	7		4		1		0	0	0	0	1	0	0		0	1	1	0	0		1	5
12615	15/05/1994	13/02/2009	14	1261	14	1	2	1	15/01/2001	1	1	1	0		2	7	8	1		1		1	1	1	1	0	0	1		1		0		0	0	0	0	1	0	0		0	1	0	0	0		1	3
12622	15/06/1993	13/02/2009	14	1262	15	2	1	1	06/01/2003	2	1	1	0		2	6	6	1		1		1	1	1	1	0	0	3		5		0		0	0	0	0	1	0	0		0	1	0	0	0		0	0
12646	15/06/1990	13/02/2009	14	1264	18	2	1	1	14/01/2002	2	1	1	0		2	6	7	1		3		1	1	2	0	0	0	0	n/a	4		0		0	0	0	0	1	0	0		0	1	0	0	0		0	0
12653	09/03/1994	13/02/2009	14	1265	14	1	2	1	15/01/2001	1	1	1	0		2	8	8	1		1		1	1	1	2	0	0	9		4		0		0	0	0	0	0	0	1	TAP	0	1	0	0	0		0	0
12660	24/03/1996	13/02/2009	14	1266	12	1	1	1	15/01/2001	2	1	1	0		2	8	8	1		1		1	1	1	2	0	0	9		5		0		0	0	0	0	0	0	1	TAP	0	1	0	0	0		0	0
12684	04/02/1991	13/02/2009	14	1268	18	2	1	1	13/01/1997	2	1	1	0		3	2	12	1		1		1	1	1	1	0	0	3		9		0		0	0	0	0	0	0	1	tap	0	1	0	0	0		0	0
12703	15/06/1992	13/02/2009	14	1270	16	2	2	1	05/01/2009	1	1	1	0		3	3	10	1		3		1	2	1	1	0	0	8		8		0		0	0	0	0	1	0	0		0	1	0	0	0		0	0
12710	15/06/1991	13/02/2009	14	1271	17	2	1	1	05/01/1998	2	1	1	0		3	2	11	1		1		1	1	1	1	0	0	4		4		0		0	0	0	0	1	0	0		0	1	0	0	0		0	0
12727	11/01/1996	13/02/2009	14	1272	13	1	2	1	09/01/2006	1	1	1	0		2	2	3	1		1		1	1	1	1	0	0	1		1		0		0	0	0	0	1	0	0		0	1	0	0	0		0	0
12734	15/06/1993	13/02/2009	14	1273	15	2	1	1	04/01/1999	2	1	1	0		3	2	10	1		13	SKILLS FOR LIVING	1	1	1	2	0	0	9		5		0		0	0	0	0	1	0	0		0	1	0	0	0		0	0
12741	15/06/1996	13/02/2009	14	1274	12	1	2	1	15/01/2004	1	1	1	0		2	4	5	1		1		2	0	2	0	1	1	0		0		9		0	0	1	0	0	0	1	TAP	0	1	0	0	0		0	0
12758	08/08/1995	13/02/2009	14	1275	13	1	2	1	07/01/2002	1	1	1	0		2	7	7	1		13	SKILLS FOR LIVING	1	1	1	1	0	0	9		5		0		0	0	0	0	1	0	0		0	1	0	0	0		0	0
12765	15/06/1991	13/02/2009	14	1276	17	2	1	1	01/01/1996	2	1	1	0		3	4	13	1		1		2	0	2	0	1	1	0		0		9		0	0	1	0	0	0	1	TAP	0	1	0	0	0		0	0
12772	15/06/1996	13/02/2009	14	1277	12	1	1	1	15/01/2003	2	1	1	0		2	6	6	1		1		2	0	8	0	1	1	0		0		9		0	0	1	0	0	0	0		0	1	0	0	0		0	0
12789	15/06/1995	13/02/2009	14	1278	13	1	1	1	13/01/2003	2	1	1	0		2	4	6	1		13	cca	1	1	1	1	0	0	1		1		0		0	0	0	0	0	0	1	tap	0	1	0	0	0		0	0
12796	15/06/1993	13/02/2009	14	1279	15	2	2	1	15/01/2000	1	1	1	0		2	8	9	1		3		1	1	2	0	0	0	0		5		0		0	0	1	0	0	0	0		0	1	0	0	0		0	0
12808	15/12/1992	13/02/2009	14	1280	16	2	1	1	02/01/1995	2	1	1	0		3	3	14	1		1		1	1	1	1	0	0	3		3		0		0	0	0	0	1	0	0		0	0	1	0	0		0	0
12815	15/06/1992	13/02/2009	14	1281	16	2	1	1	03/01/2000	2	1	1	0		3	1	9	1		13	APOSTALIC	1	1	1	1	0	0	1		5		0		0	0	0	0	1	0	0		0	1	0	0	0		0	0
12822	15/04/1990	13/02/2009	14	1282	18	2	2	1	12/01/1998	1	1	1	0		2	7	10	1		1		1	1	1	1	0	0	1		1		0		0	0	1	0	0	0	0		0	1	0	0	0		0	0
12839	09/09/1992	13/02/2009	14	1283	16	2	2	1	12/01/1998	1	1	1	0		3	3	11	1		13	CCA	1	1	1	1	0	0	9		1		0		0	0	0	0	0	0	1	TAP	0	1	0	0	0		0	0
12846	15/06/1996	13/02/2009	14	1284	12	1	2	1	15/01/2002	1	1	1	0		2	7	7	1		1		1	1	1	1	0	0	3		3		0		0	0	0	0	0	0	1	TAP	0	1	0	0	0		0	0
12853	15/12/1994	13/02/2009	14	1285	14	1	1	1	08/01/2001	2	1	1	0		2	6	8	1		1		1	1	1	1	0	0	4		4		0		0	0	0	0	1	0	0		0	1	0	0	0		0	0
12860	15/06/1996	13/02/2009	14	1286	12	1	1	1	15/01/2001	2	1	1	0		2	7	8	1		1		1	1	1	1	0	0	3		9		0		0	0	0	0	0	0	1	TAP	0	1	0	0	0		0	0
12884	15/12/1993	13/02/2009	14	1288	15	2	1	1	11/01/1999	2	1	2	1		2	8	10	1		13	TRINITY	1	1	2	2	0	0	98	N/A	4		0		0	0	0	0	1	0	0		0	1	0	0	0		0	0
12891	15/06/1994	13/02/2009	14	1289	14	1	1	1	05/01/1998	2	1	2	1		2	4	5	1		1		1	1	1	1	0	0	1		4		0		0	0	0	0	1	0	0		0	1	0	0	0		0	0
12903	15/06/1990	13/02/2009	14	1290	18	2	1	1	15/01/2001	2	1	2	1		2	7	8	1		10		1	1	1	1	0	0	7		4		0		0	0	0	0	1	0	0		0	1	0	0	0		1	100
12910	01/01/1994	13/02/2009	14	1291	15	2	1	1	03/01/2000	2	1	1	0		3	1	9	1		4		1	1	1	1	0	0	98	PASTOR	9		0		0	0	0	0	1	0	0		0	1	0	0	0		0	0
12927	25/05/1995	13/02/2009	14	1292	13	1	1	1	03/01/2000	2	1	1	0		2	7	9	1		10		1	1	1	1	0	0	1		1		0		0	0	0	0	1	0	0		0	1	0	0	0		1	1
12934	15/06/1992	13/02/2009	14	1293	16	2	1	1	12/01/1998	2	1	1	0		3	2	11	1		1		1	2	2	2	0	0	98	N/A	4		0		0	0	0	0	1	0	0		0	1	0	0	0		0	0
12941	15/06/1994	13/02/2009	14	1294	14	1	2	1	12/01/1998	1	1	1	0		3	1	10	1		1		1	2	2	2	1	1	98	N/A	7		4		0	0	0	0	1	0	0		0	1	0	0	0		0	0
12958	26/04/1994	13/02/2009	14	1295	14	1	1	1	10/01/2000	2	1	1	0		2	7	9	1		1		1	1	1	1	0	0	7		9		0		0	0	0	0	1	0	0		0	1	0	0	0		0	0
12965	15/06/1996	13/02/2009	14	1296	12	1	2	1	06/01/2003	1	1	1	0		2	5	6	1		1		1	2	1	2	1	1	3		1		1		0	0	0	0	0	0	1	TAP	0	0	1	0	0		0	0
12972	15/05/1994	13/02/2009	14	1297	14	1	1	1	15/01/2001	2	1	1	0		2	7	8	1		7		1	1	1	1	0	0	6		4		0		0	0	0	0	1	0	0		0	1	0	0	0		0	0
12989	04/04/1993	13/02/2009	14	1298	15	2	1	1	03/01/2000	2	1	2	1		2	8	8	4		7		2	2	2	2	1	1	98	N/A	98	N/A	4		0	0	0	0	0	0	1	TAP	0	0	1	0	0		0	0
13001	06/06/1991	19/02/2009	14	1300	17	2	1	1	06/01/1997	2	1	2	11		3	4	14	1		3		1	1	1	1	0	0	3		9		0		0	0	1	0	0	0	0		0	1	0	0	0		1	3
13018	30/04/1995	19/02/2009	14	1301	13	1	1	1	07/01/2002	2	1	1	0		2	7	9	1		3		1	1	1	1	0	0	3		9		0		0	0	1	0	0	0	0		0	1	0	0	0		1	3
13025	18/06/1992	19/02/2009	14	1302	16	2	1	1	12/01/1998	2	1	1	0		2	6	11	1		1		1	1	1	2	0	0	1		1		0		0	0	1	0	0	1	0		0	1	0	0	0		0	0
13032	07/04/1996	19/02/2009	14	1303	12	1	2	1	19/03/2001	1	1	1	0		2	8	8	1		1		2	2	2	2	1	1	98	N/A	98	N/A	1		0	0	1	0	0	0	0		0	1	0	0	0		1	2
13049	15/06/1995	19/02/2009	14	1304	13	1	2	1	01/01/2002	1	1	1	0		2	6	7	1		3		1	1	2	2	0	0	98	N/A	4		0		0	0	1	0	0	1	0		0	1	0	0	0		0	0
13056	15/04/1994	19/02/2009	14	1305	14	1	2	1	19/01/2000	1	1	1	0		2	7	9	1		3		1	1	2	2	0	0	98	N/a	4		0		0	0	1	0	0	0	0		0	1	0	0	0		0	0
13063	11/06/1992	19/02/2009	14	1306	16	2	1	1	06/01/2003	2	1	1	0		2	7	7	1		13	CCA	1	1	1	1	0	0	4		4		0		0	0	1	0	0	0	0		0	1	0	0	0		0	0
13070	27/12/1994	19/02/2009	14	1307	14	1	2	1	01/01/2001	1	1	1	0		2	8	9	1		2		1	1	1	1	0	0	7		9		0		0	1	0	0	0	1	0		0	1	0	0	0		0	0
13087	14/09/1996	19/02/2009	14	1308	12	1	2	1	19/01/2001	1	1	1	0		2	6	8	1		2		1	1	1	1	0	0	98	Conductor	9		0		0	0	0	0	1	0	0		0	1	0	0	0		0	0
13094	10/09/1996	19/02/2009	14	1309	12	1	2	1	01/01/2003	1	1	1	0		2	4	7	1		2		1	1	1	1	0	0	2		9		0		0	1	0	0	0	0	0		0	1	0	0	0		0	0
13120	07/08/1996	19/02/2009	14	1312	12	1	1	1	19/01/2001	2	1	1	0		2	7	8	1		5		1	1	1	2	0	0	98	Sales man	9		0		0	0	1	0	0	0	0		0	1	0	0	0		0	0
13137	15/06/1995	19/02/2009	14	1313	13	1	1	1	07/01/2002	2	1	1	0		1	7	8	1		10		1	1	1	1	0	0	9		4		0		0	0	1	0	0	0	0		0	1	0	0	0		0	0
13144	12/12/1990	19/02/2009	14	1314	18	2	1	1	05/01/1998	2	1	1	0		2	8	11	1		3		1	1	1	1	0	0	3		9		0		0	0	1	0	0	0	0		0	1	0	0	0		0	0
13151	23/04/1994	19/02/2009	14	1315	14	1	1	1	07/01/2002	2	1	1	0		2	7	9	1		1		1	1	1	1	0	0	3		4		0		0	0	1	0	0	0	0		0	1	0	0	0		1	1
13168	05/07/1992	19/02/2009	14	1316	16	2	1	1	01/01/1999	2	1	1	0		3	1	11	1		1		1	1	1	1	0	0	1		1		0		0	0	1	1	0	0	0		0	0	1	0	0		1	1
13175	06/05/1996	19/02/2009	14	1317	12	1	1	1	06/01/2003	2	1	1	0		2	7	8	1		1		1	1	1	1	0	0	3		4		0		0	0	1	0	0	0	0		0	1	0	0	0		1	1
13182	15/06/1996	19/02/2009	14	1318	12	1	1	1	01/01/2004	2	1	1	0		2	5	5	1		10		1	1	2	2	0	0	98	N/A	1		0		0	1	0	0	0	0	0		0	0	1	0	0		0	0
13199	11/11/1995	19/02/2009	14	1319	13	1	2	1	01/01/2001	1	1	1	0		2	6	9	1		13	CHURCH OF CHRIST IN AFRICA	1	1	2	2	0	0	98	N/A	4		0		0	0	1	0	0	0	0		0	1	0	0	0		0	0
13201	15/06/1996	19/02/2009	14	1320	12	1	2	1	06/01/2003	1	1	1	0		2	6	7	1		13	CCA	1	1	1	1	0	0	4		4		0		0	0	1	0	0	0	0		0	1	0	0	0		0	0
13218	23/06/1996	19/02/2009	14	1321	12	1	1	1	01/01/2003	2	1	1	0		2	6	7	1		1		2	2	1	1	0	0	1		1		0		0	1	0	0	0	0	0		0	1	0	0	0		0	0
13225	26/08/1995	19/02/2009	14	1322	13	1	1	1	01/02/2000	2	1	1	0		2	7	11	1		2		1	1	1	1	0	0	4		1		0		0	1	0	0	0	1	0		0	1	0	0	0		0	0
13232	15/06/1995	19/02/2009	14	1323	13	1	1	1	01/01/2001	2	1	1	0		2	7	8	1		1		2	2	2	2	1	1	98	N/A	98	N/A	1		0	0	1	0	0	0	0		0	1	0	0	0		0	0
13256	15/06/1995	19/02/2009	14	1325	13	1	2	1	07/01/2003	1	1	1	0		2	5	6	1		1		1	1	1	1	0	0	1		1		0		0	0	0	0	1	0	0		0	1	0	0	0		1	3
13263	15/06/1995	19/02/2009	14	1326	13	1	2	1	10/01/2000	1	1	1	0		2	7	9	1		7		1	1	1	1	0	0	1		1		0		0	0	0	1	0	0	0		0	1	0	0	0		0	0
13270	28/04/1996	19/02/2009	14	1327	12	1	2	1	08/01/2002	1	1	1	0		2	4	8	1		1		1	1	1	1	0	0	3		4		0		0	0	1	0	0	0	0		0	0	1	0	0		0	0
13287	14/09/1993	19/02/2009	14	1328	15	2	1	1	05/01/1998	2	1	1	0		2	8	11	1		4		1	1	1	2	0	0	9		4		0		0	0	1	0	0	0	0		0	1	0	0	0		1	3
13294	25/12/1993	19/02/2009	14	1329	15	2	1	1	03/01/2000	2	1	1	0		3	8	11	1		10		1	1	2	2	0	0	98	N/A	1		0		0	0	1	0	0	0	0		0	1	0	0	0		0	0
13306	26/05/1996	19/02/2009	14	1330	12	1	1	1	19/02/2000	2	1	1	0		2	7	10	1		13	WORLD WIDE CHURCH	1	1	1	1	0	0	1		1		0		0	1	1	0	0	0	0		0	1	0	0	0		0	0
13313	15/06/1990	19/02/2009	14	1331	18	2	1	1	01/01/1990	2	1	1	0		3	3	12	1		13	PAG	1	1	2	2	0	0	98	N/A	1		0		0	1	1	0	0	0	0		0	1	0	0	0		0	0
13320	19/08/1991	19/02/2009	14	1332	17	2	1	1	19/02/1998	2	1	1	0		3	3	11	1		13	PAG	1	1	1	1	0	0	2		1		0		0	1	1	0	0	0	0		0	1	0	0	0		0	0
13337	13/11/1992	19/02/2009	14	1333	16	2	1	1	05/01/1998	2	1	1	0		3	2	11	1		1		1	1	2	2	0	0	98	N/A	1		0		0	0	0	1	0	0	0		0	1	0	0	0		0	0
13344	17/05/1994	19/02/2009	14	1334	14	1	1	1	19/02/2001	2	1	1	0		3	1	9	1		13	PAG	1	1	1	1	0	0	2		1		0		0	1	0	0	0	0	0		0	1	0	0	0		0	0
13351	15/06/1991	19/02/2009	14	1335	17	2	2	1	01/01/1998	1	1	1	0		3	3	12	1		3		1	1	2	2	0	0	98	N/A	1		0		0	0	1	0	0	0	0		0	1	0	0	0		0	1
13368	15/09/1992	19/02/2009	14	1336	16	2	1	1	04/01/1999	2	1	1	0		3	2	11	1		3		1	1	2	2	0	0	98	N/A	1		0		0	0	1	0	0	0	0		0	1	0	0	0		0	0
13375	15/06/1992	19/02/2009	14	1337	16	2	1	1	19/01/1999	2	1	1	0		3	1	11	1		1		1	1	2	2	0	0	98	N/A	1		0		0	0	1	0	0	0	0		0	0	1	0	0		0	0
13382	15/06/1996	19/02/2009	14	1338	12	1	1	1	06/01/2003	2	1	1	0		2	6	6	1		7		1	1	1	1	0	0	7		9		0		0	0	1	0	0	0	0		0	1	0	0	0		0	0
13399	28/07/1994	19/02/2009	14	1339	14	1	1	1	19/01/2006	2	1	1	0		2	6	7	1		7		1	1	1	1	0	0	6		1		0		0	0	0	1	0	0	0		0	1	0	0	0		1	5
13401	15/06/1995	19/02/2009	14	1340	13	1	2	1	19/02/2002	1	1	1	0		2	1	8	1		3		1	2	2	2	1	1	98	N/A	1		6		0	1	1	0	0	0	0		0	0	1	0	0		0	0
13418	08/10/1996	19/02/2009	14	1341	12	1	2	1	01/01/2007	1	1	1	0		2	2	2	1		13	Baptist	1	1	2	2	0	0	98	N/a	1		0		0	0	1	0	0	0	0		0	1	0	0	0		0	0
13425	27/06/1996	19/02/2009	14	1342	12	1	2	1	19/01/2004	1	1	1	0		2	4	5	1		2		1	1	1	1	0	0	4		9		0		0	0	1	0	0	0	0		0	1	0	0	0		0	0
13432	15/06/1995	19/02/2009	14	1343	13	1	1	1	07/01/2002	2	1	1	0		2	6	7	1		11		1	1	1	1	0	0	9		9		0		0	0	1	0	0	0	0		0	0	1	0	0		1	1
13449	15/06/1993	19/02/2009	14	1344	15	2	1	1	01/01/2001	2	1	1	0		2	6	9	1		5		1	1	1	1	0	0	3		1		0		0	1	1	0	0	0	0		0	0	1	0	0		0	0
13456	15/06/1990	19/02/2009	14	1345	18	2	2	1	06/01/1997	1	1	1	0		3	4	12	1		1		1	1	1	1	0	0	6		9		0		0	0	1	0	0	0	0		0	1	0	0	0		0	0
13463	12/08/1991	19/02/2009	14	1346	17	2	1	1	06/01/1997	2	1	2	11		3	4	12	1		1		1	1	2	0	0	0	98	DECEASED	1		0		0	1	0	0	0	0	0		0	0	1	0	0		0	0
13470	28/06/1995	19/02/2009	14	1347	13	1	1	1	01/01/2002	2	1	1	0		2	7	8	1		4		1	1	1	2	0	0	9		4		0		0	0	1	0	0	0	0		0	1	0	0	0		1	2
13487	15/06/1996	19/02/2009	14	1348	12	1	2	1	06/01/1999	1	1	1	0		2	4	10	1		1		1	2	2	0	1	1	98	DECEASED	1		5		0	0	0	0	0	0	1	TAP WATER	0	1	0	0	0		0	0
13494	15/06/1994	19/02/2009	14	1349	14	1	2	1	19/02/2000	1	1	1	0		2	8	9	1		1		1	1	1	1	0	0	4		1		0		0	1	1	0	0	0	0		0	1	0	0	0		0	0
13506	15/06/1996	19/02/2009	14	1350	12	1	2	1	19/02/2003	1	1	1	0		2	2	7	1		1		2	2	1	1	0	0	1		98	N/A	0		0	0	1	0	0	0	0		0	1	1	0	0		1	6
13513	03/10/1996	19/02/2009	14	1351	12	1	1	1	08/01/2001	2	1	1	0		2	7	8	1		13	Pentecost	1	1	1	1	0	0	4		4		0		0	0	1	0	0	0	0		1	0	1	0	0		0	0
13520	10/10/1995	19/02/2009	14	1352	13	1	1	1	05/01/2004	2	1	1	0		2	4	5	1		13	Pentecost	1	1	1	1	0	0	5		5		0		0	0	1	0	0	0	0		1	0	1	0	0		0	0
13537	28/06/1996	19/02/2009	14	1353	12	1	2	1	19/01/1999	1	1	1	0		2	5	11	1		3		1	1	1	1	0	0	9		3		0		0	0	1	0	0	0	0		0	0	1	0	0		0	0
13544	30/04/1994	19/02/2009	14	1354	14	1	1	1	01/01/2000	2	1	1	0		2	8	9	1		1		1	1	2	2	0	0	98	N/A	1		0		0	1	0	0	1	0	0		0	1	0	0	0		0	0
13551	10/03/1994	19/02/2009	14	1355	14	1	2	1	05/01/2004	1	1	1	0		2	4	5	1		13	Pentecost	1	1	1	1	0	0	5		5		0		0	0	1	0	0	0	0		1	0	1	0	0		0	0
13568	15/06/1995	20/02/2009	14	1356	13	1	2	1	20/01/2001	1	1	1	0		2	7	8	1		1		1	2	1	1	0	0	3		4		0		0	0	1	0	0	0	0		0	1	0	0	0		0	0
13575	15/06/1993	19/02/2009	14	1357	15	2	2	1	04/01/1999	1	1	1	0		2	6	10	1		13	CCA	2	0	1	1	0	0	6		98	DECEASED	0		0	0	0	0	0	1	0		0	1	0	0	0		0	0
13582	08/08/1995	19/02/2009	14	1358	13	1	1	1	01/01/2001	2	1	1	0		2	6	3	1		3		1	1	1	2	0	0	3		4		0		0	1	1	0	0	0	0		0	0	1	0	0		0	0
13599	11/02/1996	19/02/2009	14	1359	13	1	2	1	06/01/1999	1	1	1	0		2	7	10	1		10		1	1	1	2	0	0	1		4		0		0	0	0	0	0	0	1	TAP WATER	0	1	0	0	0		0	0
13601	04/04/1994	19/02/2009	14	1360	14	1	2	1	03/01/2000	1	1	1	0		2	7	9	1		7		2	2	2	2	1	1	98	N/A	98	N/a	5		0	0	1	0	0	0	0		0	1	0	0	0		0	0
13625	12/07/1992	19/02/2009	14	1362	16	2	2	1	01/01/1900	1	2	2	98	Disabled	1	4	4	1		3		1	1	2	2	0	0	98	N/A	4		0		0	0	0	0	1	0	0		0	1	0	0	0		0	0
13632	15/06/1994	19/02/2009	14	1363	14	1	2	1	07/01/2002	1	1	1	0		2	6	7	1		10		1	1	1	2	0	0	98	N/A	4		0		0	0	1	0	0	0	0		0	1	0	0	0		0	0
13649	15/06/1991	19/02/2009	14	1364	17	2	2	1	01/01/1998	1	1	1	0		2	7	12	1		3		2	2	2	2	1	1	0	N/A	0	N/A	9		0	1	0	0	1	0	0		0	1	0	0	0		0	0
13656	15/06/1991	19/02/2009	14	1365	17	2	2	1	07/01/2002	1	1	1	0		2	6	7	1		1		1	2	1	2	1	1	3		9		9		0	0	0	0	1	0	0		0	0	1	0	0		0	0
13663	28/08/1993	19/02/2009	14	1366	15	2	2	1	10/01/2001	1	1	1	0		2	6	9	1		13	SHILLO	1	1	1	1	0	0	6		9		0		0	0	0	0	0	0	1	TAP WATER	0	1	0	0	0		0	0
13670	08/04/1993	19/02/2009	14	1367	15	2	1	1	04/01/1999	2	1	1	0		2	4	10	1		2		1	1	1	1	0	0	7		1		0		0	0	0	0	0	0	1	TAP WATER	1	0	0	0	0		0	0
13687	21/08/1995	19/02/2009	14	1368	13	1	1	1	08/01/2001	2	1	1	0		2	7	9	1		1		1	1	1	1	0	0	3		4		0		0	0	1	0	0	0	0		0	1	0	0	0		0	0
13706	15/06/1992	19/02/2009	14	1370	16	2	2	1	01/01/1998	1	1	1	0		3	3	12	1		5		1	1	2	2	0	0	98	N/A	4		0		0	1	1	1	0	0	0		0	1	0	0	0		0	0
13713	15/06/1995	19/02/2009	14	1371	13	1	1	1	19/02/2001	2	1	1	0		2	5	9	1		10		1	1	1	1	0	0	4		1		0		0	0	0	0	0	0	1	TAP	0	1	0	0	0		0	0
13737	19/11/1990	19/02/2009	14	1373	18	2	2	1	13/01/1997	1	1	2	11		2	8	13	1		10		1	1	1	1	0	0	1		4		0		0	0	1	0	0	0	0		0	1	0	0	0		0	0
13744	15/06/1993	19/02/2009	14	1374	15	2	2	1	19/02/1999	1	1	1	0		2	8	11	1		5		1	1	1	1	0	0	5		5		0		0	0	1	0	0	0	0		0	0	1	0	0		0	0
13751	12/04/1992	19/02/2009	14	1375	16	2	1	1	10/01/2000	2	1	1	0		2	7	10	1		1		1	1	2	2	0	0	98	DECEASED	1		0		0	0	1	0	0	0	0		0	1	0	0	0		0	0
13768	15/06/1995	19/02/2009	14	1376	13	1	2	1	19/01/2002	1	1	1	0		2	5	6	1		5		1	1	1	1	0	0	5		5		0		0	1	0	0	1	0	0		0	0	1	0	0		0	0
13775	02/04/1994	19/02/2009	14	1377	14	1	2	1	07/01/2002	1	1	1	0		2	5	7	1		7		1	1	1	1	0	0	9		4		0		0	0	1	0	0	0	0		0	1	0	0	0		1	6
13782	15/07/1990	20/02/2009	14	1378	18	2	1	1	20/02/1996	2	1	2	11		3	4	13	1		3		2	2	1	1	0	0	9		98	N/a	0		0	0	0	0	0	0	1	Tap	1	0	1	0	0		0	0
13799	16/08/1996	20/02/2009	14	1379	12	1	1	1	07/01/2002	2	1	1	0		2	6	8	1		1		1	1	1	2	0	0	3		4		0		0	0	1	0	0	0	0		0	1	0	0	0		0	0
13801	21/08/1993	20/02/2009	14	1380	15	2	2	1	12/01/1998	1	1	2	5		3	3	12	1		1		1	1	2	2	0	0	98	DECEASED	4		0		0	0	1	0	0	0	0		0	0	1	0	0		0	0
13818	01/04/1996	20/02/2009	14	1381	12	1	1	1	20/01/2007	2	1	1	0		2	3	3	1		4		1	1	1	1	0	0	1		1		0		0	1	0	0	0	1	0		0	1	0	0	0		0	0
13832	15/07/1993	20/02/2009	14	1383	15	2	1	1	01/01/2001	2	1	1	0		2	8	9	1		1		1	1	1	1	0	0	3		1		0		0	0	1	0	0	0	0		0	1	0	0	0		0	0
13849	15/06/1996	20/02/2009	14	1384	12	1	1	1	01/01/1999	2	1	1	0		2	7	9	1		1		2	0	2	0	1	1	98	DECEASED	98	DECEASED	4		0	0	1	0	0	0	0		0	1	0	0	0		0	0
13856	05/10/1994	20/02/2009	14	1385	14	1	1	1	08/01/2001	2	1	1	0		2	6	9	1		1		1	1	1	2	0	0	3		4		0		0	0	1	0	0	0	0		0	1	0	0	0		0	0
13863	15/06/1994	20/02/2009	14	1386	14	1	1	1	08/01/2001	2	1	1	0		2	7	8	1		1		2	2	2	2	1	1	98	N/A	98	N/A	9		0	0	1	0	0	0	0		0	1	0	0	0		1	1
13870	15/06/1996	20/02/2009	14	1387	12	1	1	1	31/12/2001	2	1	1	0		2	6	7	1		5		2	2	2	2	1	1	98	N/A	98	N/A	5		0	0	0	0	0	0	1	Tap	1	0	1	0	0		0	0
13887	15/06/1994	20/02/2009	14	1388	14	1	1	1	10/01/2002	2	1	1	0		2	7	8	1		13	CCA	2	2	2	2	1	1	98	DECEASED	98	DECEASED	9		0	0	1	0	0	0	0		0	1	0	0	0		0	0
13894	15/06/1994	20/02/2009	14	1389	14	1	2	1	20/01/2000	1	1	1	0		2	7	10	1		1		2	0	2	2	1	1	98	N/A	0	N/A	1		0	1	0	0	0	0	0		0	1	0	0	0		1	3
13906	15/06/1994	20/02/2009	14	1390	14	1	2	1	01/01/2001	1	1	1	0		2	6	9	1		1		2	2	2	2	1	1	98	N/A	0	N/A	1		0	1	0	0	0	0	0		0	1	0	0	0		1	3
13913	05/11/1991	20/02/2009	14	1391	17	2	2	1	10/01/2000	1	1	2	11		2	8	9	1		1		1	1	2	2	0	0	0		7		0		0	0	1	0	0	0	0		0	1	0	0	0		0	0
13920	15/06/1993	20/02/2009	14	1392	15	2	1	1	08/01/2001	2	1	1	0		2	7	8	1		1		1	1	2	2	0	0	98	N/a	4		0		0	0	1	0	0	0	0		0	1	0	0	0		0	0
13944	04/01/1995	20/02/2009	14	1394	14	1	2	1	01/01/2001	1	1	1	0		2	7	8	1		8		1	1	1	1	0	0	3		9		0		0	0	0	0	0	0	1	Tap	0	1	0	0	0		1	3
13951	21/02/1994	20/02/2009	14	1395	14	1	1	1	20/01/2001	2	1	1	0		3	1	9	1		1		1	1	1	1	0	0	3		3		0		0	1	1	0	0	0	0		0	1	0	0	0		0	0
13975	07/06/1995	20/02/2009	14	1397	13	1	2	1	07/01/2002	1	1	1	0		2	6	7	1		13	Pentecost	1	1	1	1	0	0	9		1		0		0	0	1	0	0	0	0		0	1	0	0	0		0	0
13982	15/06/1995	20/02/2009	14	1398	13	1	1	1	08/01/2001	2	1	1	0		2	7	8	1		3		1	1	1	2	0	0	3		5		0		0	0	1	0	0	0	0		0	1	0	0	0		0	0
13999	15/06/1995	20/02/2009	14	1399	13	1	2	1	01/01/2001	1	1	1	0		2	7	9	1		13	CCA	2	0	2	0	1	1	98	DECEASED	0		1		0	0	1	0	0	0	0		0	1	0	0	0		1	20
14004	20/03/1992	20/02/2009	14	1400	16	2	2	1	01/01/1998	1	1	1	0		3	4	11	1		1		1	1	2	1	0	0	98	N/A	3		0		0	0	1	0	0	0	0		0	1	0	0	0		0	0
14011	27/07/1994	20/02/2009	14	1401	14	1	1	1	01/01/2000	2	1	1	0		2	8	9	1		1		1	1	1	2	0	0	9		4		0		0	0	1	0	0	0	0		0	0	1	0	0		0	0
14028	15/06/1996	20/02/2009	14	1402	12	1	2	1	10/01/2002	1	1	1	0		2	3	9	1		11		1	1	1	1	0	0	3		4		0		0	0	1	0	0	0	0		0	1	0	0	0		0	0
14035	12/11/1995	20/02/2009	14	1403	13	1	1	1	20/01/2001	2	1	1	0		2	8	8	1		3		1	1	1	1	0	0	3		3		0		0	0	1	0	0	0	0		0	1	0	0	0		0	0
14042	15/05/1990	20/02/2009	14	1404	18	2	1	1	02/01/1995	2	1	2	11		3	4	13	1		3		1	1	1	1	0	0	3		3		0		0	0	1	0	0	0	0		0	1	0	0	0		0	0
14059	23/03/1991	20/02/2009	14	1405	17	2	2	1	06/01/1997	1	1	2	98	AWAITS FORM 1	3	1	12	1		3		1	1	1	1	0	0	3		4		0		0	0	1	0	0	1	0		0	0	1	0	0		0	0
14066	15/06/1995	20/02/2009	14	1406	13	1	1	1	01/01/2001	2	1	1	0		2	2	9	1		13	GRACE BIBLE CHURCH	2	2	2	2	1	1	98	DECEASED	98	DECEASED	9		0	0	1	0	0	0	0		0	1	0	0	0		0	0
14073	13/03/1993	20/02/2009	14	1407	15	2	1	1	03/01/2000	2	1	1	0		2	4	10	1		13	HERA	1	1	1	1	0	0	1		1		0		0	0	1	0	0	0	0		0	1	0	0	0		0	0
14080	24/04/1992	20/02/2009	14	1408	16	2	2	1	10/01/1995	1	1	1	0		3	3	14	1		3		1	1	1	1	0	0	3		9		0		0	0	1	0	0	0	0		0	1	0	0	0		0	0
14097	20/01/1997	20/02/2009	14	1409	12	1	1	1	07/01/2002	2	1	1	0		2	7	7	1		13	Maranatha	1	1	1	1	0	0	6		4		0		0	0	1	0	0	0	0		0	1	0	0	0		0	0
14116	15/02/1995	20/02/2009	14	1411	14	1	1	1	01/01/2001	2	1	1	0		2	7	8	1		3		2	2	2	2	1	1	98	N/A	98	N/A	1		0	0	1	0	0	0	0		0	1	0	0	0		1	1
14123	15/06/1992	20/02/2009	14	1412	16	2	1	1	01/01/2001	2	1	1	0		2	8	9	1		1		2	2	2	2	1	1	98	N/A	98	N/A	1		0	1	0	0	0	0	0		0	1	0	0	0		0	0
14130	11/09/1993	20/02/2009	14	1413	15	2	2	1	20/02/1999	1	1	1	0		3	1	10	1		13	MARANATHA	1	1	1	1	0	0	7		4		0		0	0	1	0	0	0	0		0	0	1	0	0		0	0
14147	10/02/1997	20/02/2009	14	1414	12	1	1	1	15/01/2001	2	1	1	0		2	6	9	1		2		1	1	1	2	0	0	3		4		0		0	0	1	0	0	0	0		0	0	1	0	0		0	0
14154	15/06/1994	20/02/2009	14	1415	14	1	1	1	08/01/1998	2	1	1	0		2	7	14	1		2		1	1	1	2	0	0	6		4		0		0	0	1	0	0	0	0		0	0	1	0	0		0	0
14161	22/12/1992	20/02/2009	14	1416	16	2	2	1	03/01/2000	1	1	1	0		2	8	9	1		7		1	2	1	2	1	1	9		9		9		0	0	1	0	0	0	0		1	0	0	0	0		0	0
14178	23/04/1993	20/02/2009	14	1417	15	2	1	1	01/01/1999	2	1	1	0		3	1	10	1		1		1	1	2	1	0	0	98	N/A	1		0		0	1	1	0	0	0	0		0	1	0	0	0		0	0
14185	18/09/1996	20/02/2009	14	1418	12	1	1	1	10/01/2000	2	1	1	0		2	7	10	1		1		1	2	1	2	1	1	3		3		1		0	0	1	0	0	0	0		0	1	0	0	0		1	1
14192	10/05/1994	20/02/2009	14	1419	14	1	1	1	06/01/2004	2	1	1	0		2	6	6	1		4		1	1	2	2	0	0	98	N/A	1		0		0	1	0	0	0	0	0		0	1	0	0	0		0	0
14204	15/06/1995	26/02/2009	14	1420	13	1	2	1	12/02/2001	1	1	1	0		2	5	8	1		13	BBC MINISTRY	2	0	2	0	1	1	98	N/A	98	N/A	5		0	0	0	0	1	0	0		0	0	1	0	0		0	0
14211	15/06/1994	26/02/2009	14	1421	14	1	2	1	01/01/2001	1	1	1	0		2	7	8	1		7		1	1	1	2	0	0	3		4		0		0	0	1	0	0	0	0		0	0	1	0	0		0	0
14228	03/02/1997	26/02/2009	14	1422	12	1	1	1	10/01/2005	2	1	1	0		2	3	4	1		13	BBC MINISTRY	2	0	2	0	1	1	98	N/A	98	N/A	5		0	0	0	0	1	0	0		0	0	1	0	0		0	0
14235	15/08/1996	26/02/2009	14	1423	12	1	1	1	01/01/2002	2	1	1	0		2	7	0	1		2		1	1	1	1	0	0	3		98	HOUSEWIFE	0		0	0	1	0	0	0	0		0	0	1	0	0		0	0
14242	15/06/1994	26/02/2009	14	1424	14	1	2	1	07/01/2002	1	1	1	0		2	7	7	1		7		1	1	1	2	0	0	6		9		0		0	0	1	0	0	0	0		0	1	0	0	0		0	0
14259	15/06/1992	26/02/2009	14	1425	16	2	2	1	04/01/1999	1	1	1	0		2	7	0	1		10		1	1	1	2	0	0	1		1		0		0	0	0	1	0	0	0		0	1	0	0	0		0	0
14266	10/01/1991	26/02/2009	14	1426	18	2	1	1	01/01/2001	2	1	2	2		2	7	7	1		7		1	1	1	2	0	0	7		9		0		0	0	1	0	0	0	0		0	1	0	0	0		0	0
14273	15/06/1995	26/02/2009	14	1427	13	1	2	1	06/01/2004	1	1	1	0		2	4	5	1		13	NEW APOSTOLIC	2	2	2	2	1	1	98	N/A	0	N/A	1		0	1	0	0	0	1	0		0	1	0	0	0		0	0
14280	15/06/1992	26/02/2009	14	1428	16	2	2	1	12/01/1998	1	1	1	0		3	3	11	1		13	BBC	1	1	1	1	0	0	5		4		0		0	0	0	0	0	0	1	TAPPED WATER	0	1	0	0	0		0	0
14297	15/06/1992	26/02/2009	14	1429	16	2	2	1	01/01/2001	1	1	1	0		2	8	1	1		13	NEW APOSTOLIC CHURCH	1	1	2	2	0	0	98	N/A	4		0		0	0	1	0	0	1	0		0	1	0	0	0		0	0
14309	15/04/1996	26/02/2009	14	1430	12	1	2	1	15/01/2002	1	1	1	0		2	7	8	1		1		1	1	1	1	0	0	1		1		0		0	0	0	1	0	1	0		0	1	0	0	0		0	0
14316	15/07/1991	26/02/2009	14	1431	17	2	1	1	04/01/1999	2	1	1	0		3	1	10	1		13	Redeemed	1	2	2	2	1	1	98	N/A	98	N/A	4		0	0	1	0	0	0	0		0	1	0	0	0		0	0
14323	15/06/1992	26/02/2009	14	1432	16	2	1	1	12/01/1998	2	1	2	6		2	8	8	1		13	PENTECOASTAL CHURCH	1	1	1	1	0	0	98	SICKLER	1		0		0	0	0	1	0	1	0		0	1	0	0	0		0	0
14330	15/06/1996	26/02/2009	14	1433	12	1	1	1	05/01/2003	2	1	1	0		2	7	7	1		2		1	1	1	1	0	0	1		1		0		0	1	0	0	0	1	0		0	1	0	0	0		0	0
14347	15/06/1994	26/02/2009	14	1434	14	1	1	1	03/01/2002	2	1	1	0		2	7	8	1		2		1	1	1	1	0	0	1		1		0		0	1	0	0	0	0	0		0	1	0	0	0		0	0
14361	15/06/1996	26/02/2009	14	1436	12	1	1	1	13/01/2003	2	1	1	0		2	4	6	1		13	pag	1	1	1	1	0	0	9		4		0		0	1	0	0	0	0	0		0	1	0	0	0		0	0
14378	15/06/1990	26/02/2009	14	1437	18	2	2	1	27/12/1999	1	1	2	1		2	8	8	1		3		2	2	1	1	0	0	1		98	N/a	0		0	0	1	0	0	0	0		0	1	0	0	0		1	1
14385	20/08/1994	26/02/2009	14	1438	14	1	2	1	11/01/1999	1	1	1	0		3	9	10	1		13	cca	1	1	1	1	0	0	7		1		0		0	1	0	0	0	0	0		0	1	0	0	0		0	0
14392	15/06/1993	26/02/2009	14	1439	15	2	1	1	26/02/2001	2	1	1	0		2	8	9	1		3		1	2	1	1	0	0	1		1		0		0	0	0	0	1	0	0		0	0	1	0	0		0	0
14404	15/06/1994	26/02/2009	14	1440	14	1	2	1	22/01/2001	1	1	1	0		2	8	9	1		3		1	2	1	2	1	1	1		1		1		0	1	0	0	0	1	0		0	1	0	0	0		0	0
14411	15/06/1995	26/02/2009	14	1441	13	1	1	1	08/01/2001	2	1	1	0		2	7	8	1		7		1	1	1	2	0	0	3		1		0		0	0	0	0	0	0	1	Tap	1	0	1	0	0		0	0
14428	27/12/1990	26/02/2009	14	1442	18	2	1	1	05/01/1998	2	1	2	1		2	8	8	1		7		2	0	1	1	0	0	98	Driver	0		0		0	0	0	0	0	0	1	Tap	0	0	1	0	0		0	0
14435	15/06/1994	26/02/2009	14	1443	14	1	1	1	01/01/2004	2	1	1	0		2	5	1	1		1		1	1	2	2	0	0	98	N/A	1		0		0	0	0	1	0	1	0		0	1	0	0	0		0	0
14442	15/06/1991	26/02/2009	14	1444	17	2	2	1	02/01/2006	1	1	2	7		2	3	3	1		7		1	1	1	1	0	0	9		4		0		0	0	1	0	0	0	0		0	1	0	0	0		0	0
14459	15/06/1990	26/02/2009	14	1445	18	2	1	1	13/01/1997	2	1	2	11		3	4	12	1		13	cca	1	1	1	1	0	0	3		5		0		0	0	0	0	1	0	0		0	0	1	0	0		0	0
14466	26/06/1996	26/02/2009	14	1446	12	1	1	1	14/01/2002	2	1	1	0		2	6	7	1		13	YIE	1	2	1	2	1	1	1		1		1		0	0	0	0	1	0	0		0	1	0	0	0		0	0
14473	15/06/1994	26/02/2009	14	1447	14	1	2	1	05/01/1998	1	1	1	0		2	8	11	1		7		1	2	1	1	0	0	9		9		0		0	0	1	0	0	0	0		0	1	0	0	0		1	6
14480	06/12/1993	26/02/2009	14	1448	15	2	2	1	26/01/2000	1	1	2	3		2	6	6	1		6		1	1	1	1	0	0	98	N/A	1		0		0	1	0	0	0	0	0		0	1	0	0	0		1	1
14497	15/09/1996	26/02/2009	14	1449	12	1	1	1	26/01/2001	2	1	1	0		2	7	8	1		7		1	1	1	1	0	0	6		1		0		0	0	0	0	1	0	0		0	0	1	0	0		0	0
14509	09/01/1994	26/02/2009	14	1450	15	2	2	1	01/01/2001	1	1	1	0		2	7	8	1		7		1	1	1	1	0	0	6		1		0		0	0	0	0	1	0	0		0	0	1	0	0		0	0
14516	13/10/1991	26/02/2009	14	1451	17	2	2	1	06/01/1997	1	1	1	0		3	3	12	1		1		1	1	1	1	0	0	1		1		0		0	0	1	0	0	1	0		0	1	0	0	0		0	0
14523	04/05/1996	26/02/2009	14	1452	12	1	2	1	12/01/2004	1	1	1	0		2	4	5	1		13	glory	1	1	1	1	0	0	6		9		0		0	0	0	0	0	0	1	TAPPED WATER	0	1	0	0	0		0	0
14530	15/09/1992	26/02/2009	14	1453	16	2	1	1	07/01/1999	2	1	1	0		2	8	11	1		1		1	1	1	1	0	0	1		1		0		0	1	0	0	0	1	0		0	1	0	0	0		0	0
14547	15/06/1993	26/02/2009	14	1454	15	2	1	1	05/01/2009	2	1	1	0		2	8	9	1		1		1	1	1	1	0	0	1		9		0		0	0	1	0	0	0	0		0	1	0	0	0		0	0
14554	04/11/1996	26/02/2009	14	1455	12	1	1	1	12/01/2004	2	1	1	0		2	6	9	1		1		1	1	1	1	0	0	1		1		0		0	1	0	0	0	1	0		0	1	0	0	0		0	0
14561	24/06/1992	26/02/2009	14	1456	16	2	1	1	10/01/2000	2	1	2	10		2	8	9	1		3		1	1	1	1	0	0	6		9		0		0	0	0	0	1	0	0		0	1	0	0	0		0	0
14578	15/02/1993	26/02/2009	14	1457	16	2	2	1	26/01/2001	1	1	1	0		2	6	8	1		7		2	2	2	2	1	1	98	N/A	98	N/A	9		0	0	1	0	0	0	0		0	1	0	0	0		0	0
14585	15/06/1993	26/02/2009	14	1458	15	2	2	1	26/01/2001	1	1	1	0		2	6	8	1		7		2	2	1	2	1	1	1		98	N/A	9		0	0	1	0	0	0	1	TAP	0	1	0	0	0		0	0
14592	15/05/1992	26/02/2009	14	1459	16	2	2	1	26/02/1998	1	1	1	0		2	7	11	1		7		1	2	1	2	1	1	4		4		9		0	0	1	0	0	0	0		0	1	0	0	0		0	0
14604	15/06/1996	26/02/2009	14	1460	12	1	2	1	14/01/2002	1	1	1	0		2	5	7	1		4		1	1	1	2	0	0	6		4		0		0	0	0	0	1	0	0		1	0	0	0	0		0	0
14611	12/12/1991	26/02/2009	14	1461	17	2	1	1	07/01/1997	2	1	2	10		3	4	13	1		5		1	1	2	1	0	0	98	N/A	9		0		0	0	0	0	0	0	1	TAP	0	0	1	0	0		0	0
14628	15/06/1994	05/03/2009	1	1462	14	1	1	2	01/01/2001	2	1	1	0		2	8	9	1		13	PROMISE GOSPEL	1	1	1	1	0	0	3		1		0		0	0	0	1	0	0	0		0	0	0	0	1	BUSHES	1	1
14635	15/06/1994	05/03/2009	1	1463	14	1	2	2	15/01/1999	1	1	1	0		2	10	7	1		1		1	2	1	2	1	1	3		9		1		0	0	1	0	0	0	0		0	1	0	0	0		1	2
14642	15/07/1996	05/03/2009	1	1464	12	1	1	2	05/01/2004	2	1	1	0		3	5	5	1		13	PROMISE GOSPEL	1	1	1	1	0	0	3		1		0		0	0	0	1	0	0	0		0	0	0	0	1	BUSHES	1	1
14659	20/08/1996	05/03/2009	1	1465	12	1	1	2	06/01/2003	2	1	1	0		2	5	6	1		10		1	1	1	1	0	0	1		4		0		0	0	1	0	0	0	0		0	0	0	1	0		1	5
14666	15/06/1994	05/03/2009	1	1466	14	1	1	2	15/01/2000	2	1	2	10		2	8	9	1		7		2	0	2	0	1	1	0		0		1		0	0	1	0	0	0	0		0	0	0	1	0		0	0
14673	15/06/1995	05/03/2009	1	1467	13	1	1	2	05/01/2001	2	1	1	0		2	7	8	1		2		1	1	1	2	0	0	6		1		0		0	0	1	0	0	0	0		0	1	0	0	0		0	0
14680	08/10/1991	05/03/2009	1	1468	17	2	2	2	05/01/1998	1	1	2	3		2	4	4	1		13	APOSTOLIC	1	1	1	1	0	0	9		1		0		0	0	0	1	0	0	0		0	1	0	0	0		1	4
14697	15/07/1996	05/03/2009	1	1469	12	1	1	2	15/01/2002	2	1	1	0		2	6	7	1		2		1	1	2	0	0	0	0		1		0		0	0	1	0	0	0	0		0	1	0	0	0		0	0
14709	15/06/1994	05/03/2009	1	1470	14	1	1	2	15/01/2002	2	1	1	0		2	6	7	1		7		2	0	2	0	1	1	0		0		1		0	0	1	0	0	0	0		0	1	0	0	0		1	3
14716	15/02/1992	05/03/2009	1	1471	17	2	2	2	05/01/2000	1	1	1	0		2	7	9	1		13	Apostolic	1	1	2	2	0	0	98	N/A	1		0		0	0	0	1	0	0	0		0	1	0	0	0		0	0
14723	15/06/1990	05/03/2009	1	1472	18	2	2	2	05/01/1999	1	1	1	0		2	8	10	1		3		2	2	2	2	1	1	98	N/A	98	N/A	1		0	0	0	1	0	0	0		0	0	0	0	1	BUSHES	1	7
14730	15/06/1991	05/03/2009	1	1473	17	2	2	2	15/01/1999	1	1	1	0		2	8	10	1		7		2	0	2	0	1	1	0		0		1		0	0	1	0	0	0	0		0	1	0	0	0		1	3
14747	15/06/1995	05/03/2009	1	1474	13	1	2	2	15/01/2003	1	1	1	0		2	5	6	1		7		1	2	1	2	1	1	9		7		1		0	0	1	0	0	0	0		0	1	0	0	0		1	3
14754	15/06/1996	05/03/2009	1	1475	12	1	1	2	05/01/2005	2	1	1	0		2	5	5	1		10		1	1	1	1	0	0	7		1		0		0	1	0	0	0	0	0		0	1	0	0	0		0	0
14778	24/12/1995	05/03/2009	1	1477	13	1	2	2	05/01/2001	1	1	1	0		2	6	8	1		7		1	1	1	2	0	0	7		4		0		0	0	0	1	0	0	0		0	1	0	0	0		1	8
14785	25/06/1994	05/03/2009	1	1478	14	1	2	2	05/01/2001	1	1	1	0		2	3	7	1		13	PROMISE GOSPEL	1	1	2	2	0	0	98	N/A	1		0		0	0	0	1	0	0	0		0	0	0	0	1	BUSHES	0	0
14792	24/11/1994	05/03/2009	1	1479	14	1	1	2	15/01/2000	2	1	2	2		2	5	6	1		7		2	0	2	0	1	1	0		0		9		0	0	1	0	0	0	0		0	0	0	1	0		0	0
14804	17/04/1991	05/03/2009	1	1480	17	2	1	2	05/01/2000	2	1	1	0		2	8	9	1		1		1	1	2	1	0	0	98	N/A	4		0		0	0	0	1	0	0	0		0	0	0	1	0		1	18
14811	16/08/1996	05/03/2009	1	1481	12	1	1	2	06/01/2003	2	1	1	0		2	4	6	1		2		1	1	2	2	0	0	98	N/A	1		0		0	1	0	0	0	0	0		0	1	0	0	0		0	0
14828	14/06/1992	05/03/2009	1	1482	16	2	1	2	15/01/1999	2	1	2	1		2	8	9	1		7		1	1	1	2	0	0	6		9		0		0	1	0	0	1	0	0		0	1	0	0	0		1	3
14835	25/01/1991	05/03/2009	1	1483	18	2	2	2	05/03/2000	1	1	2	1		2	6	6	1		10		1	1	2	2	0	0	98	N/A	1		0		0	0	0	1	0	0	0		0	0	0	1	0		0	0
14842	15/01/1991	05/03/2009	1	1484	18	2	1	2	06/01/1997	2	1	2	1		3	2	12	1		13	MIRACLE LAND	2	2	2	2	1	1	98	N/A	0	N/A	1		0	1	0	0	0	0	0		0	1	0	0	0		1	5
14859	04/08/1994	05/03/2009	1	1485	14	1	1	2	15/01/2000	2	1	1	0		2	8	9	1		1		1	1	1	1	0	0	3		9		0		0	0	1	0	0	1	0		0	1	0	0	0		0	0
14866	11/07/1996	05/03/2009	1	1486	12	1	2	2	15/01/2003	1	1	1	0		2	5	6	1		1		1	1	1	1	0	0	3		9		0		0	0	1	0	0	1	0		0	1	0	0	0		0	0
14873	15/06/1991	05/03/2009	1	1487	17	2	2	2	02/01/2001	1	1	1	0		2	7	8	1		13	Israel	1	2	1	2	1	1	1		1		1		0	0	0	1	0	0	0		0	1	0	0	0		1	2
14880	15/06/1996	05/03/2009	1	1488	12	1	2	2	13/01/2003	1	1	2	1		2	6	7	1		2		2	2	2	2	1	1	98	N/A	0	N/A	6		0	1	0	0	0	0	0		0	1	0	0	0		0	0
14897	15/06/1996	05/03/2009	1	1489	12	1	2	2	08/01/2003	1	1	1	0		2	2	7	1		11		2	0	2	1	0	0	98	N/A	0		0		0	1	0	0	0	0	0		0	1	0	0	0		0	0
14909	26/11/1994	05/03/2009	1	1490	14	1	2	2	02/01/2001	1	1	1	0		2	7	9	1		2		1	1	1	1	0	0	1		1		0		0	1	0	0	0	0	0		0	1	0	0	0		1	4
14916	15/08/1994	05/03/2009	1	1491	14	1	1	2	15/01/2002	2	1	1	0		2	6	7	1		10		1	1	1	1	0	0	1		1		0		0	0	0	0	1	0	0		0	1	0	0	0		1	2
14923	19/06/1995	05/03/2009	1	1492	13	1	2	2	07/01/2002	1	1	1	0		2	4	8	1		13	HERA	1	1	1	1	0	0	5		1		0		0	1	0	0	0	0	0		0	0	0	0	1	BUSHES	1	3
14930	15/06/1995	05/03/2009	1	1493	13	1	1	2	01/01/2002	2	1	1	0		2	6	7	1		13	Free Pentecost	1	2	2	2	1	1	98	N/A	4		1		0	0	1	0	0	0	0		0	1	0	0	0		1	1
14947	08/08/1996	05/03/2009	1	1494	12	1	2	2	06/01/2003	1	1	1	0		2	5	6	1		10		1	1	1	2	0	0	7		1		0		0	0	0	1	0	0	0		0	0	0	1	0		0	0
14954	15/06/1996	05/03/2009	1	1495	12	1	2	2	15/01/2001	1	1	1	0		2	7	8	1		10		2	0	2	0	1	1	0		0		1		0	0	1	0	0	0	0		0	1	0	0	0		1	3
14961	07/04/1992	05/03/2009	1	1496	16	2	2	2	05/01/1999	1	1	1	0		2	8	10	1		1		1	1	1	2	0	0	6		1		0		0	0	0	1	0	0	0		0	0	0	1	0		0	0
14985	15/06/1993	05/03/2009	1	1498	15	2	2	2	09/01/2004	1	1	1	0		2	5	6	1		10		1	1	1	1	0	0	7		1		0		0	1	0	0	0	0	0		0	1	0	0	0		0	0
14992	15/06/1993	05/03/2009	1	1499	15	2	2	2	06/01/2003	1	1	1	0		2	4	6	1		7		1	1	1	1	0	0	7		9		0		0	0	1	0	0	0	0		0	0	0	1	0		1	3
15014	15/06/1992	05/03/2009	1	1501	16	2	2	2	05/01/1998	1	1	1	0		2	8	10	1		12		1	2	1	1	0	0	1		4		0		0	0	0	1	0	0	0		0	0	0	1	0		1	6
15021	08/02/1991	05/03/2009	14	1502	18	2	1	1	15/01/1997	2	1	1	0		3	3	12	1		1		1	1	1	1	0	0	3		9		0		0	0	1	0	0	0	1	TAP	1	1	0	0	0		0	0
15038	15/06/1991	05/03/2009	1	1503	17	2	2	2	02/01/2001	1	1	2	4		2	6	6	1		7		1	1	1	1	0	0	1		1		0		0	0	0	1	0	0	0		0	0	0	1	0		1	5
15045	15/12/1996	05/03/2009	1	1504	12	1	2	2	06/01/2004	1	1	1	0		2	6	6	1		2		1	1	1	1	0	0	1		1		0		0	1	0	0	1	0	0		0	1	0	0	0		0	0
15052	15/08/1993	05/03/2009	1	1505	15	2	1	2	15/01/2000	2	1	1	0		2	7	9	1		2		1	1	1	2	0	0	5		9		0		0	0	1	0	0	0	0		0	1	0	0	0		1	1
15069	15/06/1996	05/03/2009	1	1506	12	1	1	2	05/01/2005	2	1	1	0		2	2	4	1		7		2	2	2	0	1	1	98	N/A	98	N/A	4		0	0	0	1	0	0	0		0	1	0	0	0		1	6
15076	16/10/1996	05/03/2009	1	1507	12	1	2	2	07/01/2004	1	1	1	0		2	3	6	1		2		1	1	1	1	0	0	9		1		0		0	1	0	0	0	0	0		0	1	0	0	0		1	3
15083	15/06/1990	05/03/2009	14	1508	18	2	1	1	05/01/1996	2	1	2	2		3	2	11	1		1		1	1	1	2	0	0	3		4		0		0	0	1	0	0	0	0		0	1	0	0	0		0	0
15090	15/06/1995	05/03/2009	14	1509	13	1	1	1	10/01/2000	2	1	2	10		2	8	8	1		13	HERA	1	1	1	1	0	0	9		1		0		0	0	0	0	0	1	0		0	1	0	0	0		0	0
15102	15/06/1993	05/03/2009	14	1510	15	2	1	1	15/01/1999	2	1	1	0		2	7	10	1		2		1	1	1	1	0	0	6		7		0		0	0	1	0	0	0	0		0	1	0	0	0		0	0
15119	15/06/1993	05/03/2009	14	1511	15	2	1	1	15/01/1999	2	1	1	0		2	8	10	1		1		1	1	1	1	0	0	6		8		0		0	0	1	0	0	0	0		0	1	0	0	0		0	0
15126	02/06/1990	05/03/2009	14	1512	18	2	2	1	05/01/1998	1	1	2	1		3	8	11	1		1		1	1	1	1	0	0	1		9		0		0	0	1	0	0	0	0		0	1	0	0	0		0	0
15133	15/06/1993	05/03/2009	14	1513	15	2	1	1	21/01/2001	2	1	1	0		2	8	8	1		11		2	0	1	2	1	1	7		0		7		0	0	0	0	1	0	0		0	0	1	0	0		0	0
15140	15/06/1996	05/03/2009	14	1514	12	1	2	1	15/01/2002	1	1	1	0		2	7	7	1		1		2	0	1	1	0	0	9		0		0		0	1	1	0	0	0	0		0	1	0	0	0		1	2
15157	15/06/1995	05/03/2009	14	1515	13	1	2	1	18/01/2000	1	1	1	0		2	5	10	1		11		1	1	1	1	0	0	7		7		0		0	0	1	0	1	0	0		0	1	0	0	0		0	0
15164	15/06/1991	05/03/2009	14	1516	17	2	2	1	11/01/1995	1	1	1	0		2	5	14	1		11		1	1	1	1	0	0	7		7		0		0	1	0	0	1	0	0		0	1	0	0	0		0	0
15171	25/05/1995	05/03/2009	14	1517	13	1	1	1	05/01/2001	2	1	1	0		2	8	8	1		1		1	1	1	1	0	0	3		3		0		0	0	1	0	0	0	0		0	1	0	0	0		0	0
15188	15/08/1991	05/03/2009	14	1518	17	2	2	1	06/01/1997	1	1	1	0		3	3	12	1		1		2	2	2	2	1	1	98	N/A	98	N/A	3		0	0	1	0	0	0	0		0	1	0	0	0		0	0
15195	15/06/1996	06/03/2009	1	1519	12	1	1	2	15/01/2003	2	1	1	0		2	5	6	1		13	coptic	1	1	1	1	0	0	9		1		0		0	0	1	0	0	0	0		0	1	0	0	0		0	0
15207	15/12/1994	06/03/2009	1	1520	14	1	2	2	29/01/2001	1	1	1	0		2	6	9	1		13	COPTIC	1	1	1	1	0	0	1		1		0		0	1	0	0	0	0	0		0	0	0	0	1	BUSHES	0	0
15214	15/01/1995	06/03/2009	1	1521	14	1	1	2	07/01/2003	2	1	1	0		2	5	7	1		13	COPTIC	1	1	1	1	0	0	1		1		0		0	1	0	0	0	0	0		0	0	0	0	1	BUSHES	0	0
15221	15/06/1996	06/03/2009	1	1522	12	1	2	2	15/01/2006	1	1	1	0		2	2	3	1		10		1	1	1	1	0	0	1		1		0		0	0	1	0	0	0	0		0	0	0	1	0		1	3
15238	15/04/1991	06/03/2009	1	1523	17	2	2	2	15/07/2001	1	1	1	0		2	8	9	1		10		1	1	1	1	0	0	1		1		0		0	0	1	0	0	0	0		0	0	0	1	0		1	3
15245	15/06/1996	06/03/2009	1	1524	12	1	2	2	15/01/2002	1	1	1	0		2	6	7	1		7		1	1	1	1	0	0	1		1		0		0	0	1	0	0	0	0		0	1	0	0	0		1	1
15252	15/06/1993	06/03/2009	1	1525	15	2	2	2	15/07/2004	1	1	1	0		2	4	6	1		10		1	1	1	1	0	0	1		1		0		0	0	1	0	0	0	0		0	0	0	1	0		1	3
15269	15/12/1995	06/03/2009	1	1526	13	1	2	2	01/01/2003	1	1	1	0		2	5	6	1		3		2	2	2	2	1	1	98	N/A	0	N/A	1		0	1	0	0	0	0	0		0	0	1	0	0		1	2
15276	08/04/1994	06/03/2009	1	1527	14	1	2	2	15/01/2004	1	1	1	0		2	4	5	1		10		1	1	1	1	0	0	1		1		0		0	0	1	0	0	0	0		0	1	0	0	0		0	0
15283	23/08/1992	06/03/2009	1	1528	16	2	2	2	15/01/2002	1	1	1	0		2	7	7	1		10		1	1	1	1	0	0	1		9		0		0	1	0	0	0	0	0		0	1	0	0	0		0	0
15290	08/03/1995	06/03/2009	1	1529	13	1	2	2	10/01/2001	1	1	1	0		2	8	9	1		1		1	1	2	1	0	0	98	N/A	7		0		0	1	0	0	0	0	0		0	0	0	0	1	BUSHES	1	4
15302	15/06/1992	06/03/2009	1	1530	16	2	1	2	15/07/2001	2	1	1	0		2	8	9	1		13	PENTACOSTAL	2	0	2	2	1	1	98	N/A	0		6		0	0	1	0	0	0	0		0	1	0	0	0		1	5
15319	27/05/1994	06/03/2009	1	1531	14	1	1	2	15/07/2001	2	1	1	0		2	7	9	1		13	PENTACOSTAL	1	1	1	2	0	0	5		6		0		0	0	1	0	0	0	0		0	1	0	0	0		1	5
15326	15/06/1996	06/03/2009	1	1532	12	1	1	2	15/01/2003	2	1	1	0		2	5	6	1		7		1	1	2	0	0	0	0		9		0		0	0	1	0	0	0	0		0	1	0	0	0		0	0
15333	15/06/1996	06/03/2009	1	1533	12	1	2	2	08/01/2003	1	1	1	0		2	4	7	1		1		1	1	1	1	0	0	6		1		0		0	1	0	0	0	0	0		0	1	0	0	0		0	0
15340	21/06/1997	21/08/2009	12	1534	12	1	1	2	15/01/2006	2	1	1	0		2	3	3	1		10		1	1	2	2	0	0	98	N/A	1		0		0	0	1	0	0	0	0		0	1	0	0	0		0	0
15357	15/06/1992	21/08/2009	12	1535	17	2	2	2	03/01/2000	1	1	1	0		2	9	10	1		7		2	2	2	2	1	1	98	died	98	died	6		0	0	0	0	1	0	0		0	1	0	0	0		1	2
15364	15/06/1997	21/08/2009	12	1536	12	1	1	2	06/01/2003	2	1	1	0		2	4	5	1		1		1	2	2	2	1	1	98	died	1		1		0	0	0	0	1	0	0		0	1	0	0	0		0	0
15371	15/06/1994	06/03/2009	1	1537	14	1	2	2	15/01/2001	1	1	1	0		2	8	8	1		7		1	2	2	0	1	1	0		4		9		0	0	1	0	0	0	0		0	1	0	0	0		1	3
15388	15/05/1996	06/03/2009	1	1538	12	1	2	2	15/01/2003	1	1	1	0		2	5	7	1		1		2	2	2	2	1	1	98	N/A	0	N/A	6		0	1	0	0	0	0	0		0	1	0	0	0		0	0
15395	15/06/1994	06/03/2009	1	1539	14	1	1	2	22/01/2001	2	1	1	0		2	4	9	1		1		1	1	1	1	0	0	1		1		0		0	1	0	0	0	0	0		0	0	0	0	1	BUSHES	0	0
15407	01/11/1994	06/03/2009	1	1540	14	1	2	2	15/01/2002	1	1	1	0		2	6	7	1		1		1	1	1	2	0	0	3		1		0		0	0	1	0	0	0	0		0	1	0	0	0		0	0
15414	06/01/1996	06/03/2009	1	1541	13	1	1	2	07/01/2003	2	1	1	0		2	6	6	1		13	PENTECOAST	1	2	2	2	1	1	98	N/A	98	N/A	1		0	1	0	0	0	0	0		0	1	0	0	0		1	2
15438	01/11/1994	06/03/2009	1	1543	14	1	1	2	15/01/2002	2	1	1	0		2	6	7	1		1		1	1	1	2	0	0	3		1		0		0	0	1	0	0	0	0		0	1	0	0	0		0	0
15452	15/06/1994	06/03/2009	1	1545	14	1	1	2	09/01/2001	2	1	1	0		2	7	9	1		1		1	1	1	2	0	0	7		1		0		0	1	0	0	0	0	0		0	1	0	0	0		1	2
15469	15/06/1992	06/03/2009	1	1546	16	2	1	2	15/01/2000	2	1	1	0		2	8	9	1		10		2	0	1	2	0	0	1		0		0		0	0	1	0	0	0	0		0	0	0	1	0		0	0
15476	15/06/1994	06/03/2009	1	1547	14	1	1	2	01/02/2000	2	1	1	0		2	8	9	1		1		2	2	2	0	1	1	98	N/A	0	N/A	1		0	1	0	0	0	0	0		0	1	0	0	0		1	2
15490	10/03/1996	06/03/2009	1	1549	12	1	2	2	15/07/2005	1	1	1	0		2	3	5	1		10		2	0	1	1	0	0	1		0		0		0	0	0	1	0	0	0		0	0	0	1	0		0	0
15502	15/06/1996	06/03/2009	1	1550	12	1	1	2	15/01/2004	2	1	1	0		2	6	6	1		13	APOSTOLIC	1	1	1	1	0	0	6		1		0		0	1	0	0	0	0	0		0	0	0	0	1	BUSHES	0	0
15519	15/06/1994	06/03/2009	1	1551	14	1	2	2	25/01/2000	1	1	1	0		2	7	10	1		1		1	1	1	1	0	0	1		1		0		0	1	0	0	0	0	0		0	1	0	0	0		0	0
15526	15/06/1995	06/03/2009	1	1552	13	1	1	2	15/07/2004	2	1	1	0		2	6	6	1		13	PENTACOST	2	2	1	1	0	0	1		98	N/A	0		0	0	1	0	0	0	0		0	1	0	0	0		0	0
15533	03/03/1993	21/08/2009	12	1553	16	2	2	2	15/01/2001	1	1	1	0		2	7	7	1		11		1	1	1	2	0	0	1		1		0		0	0	1	0	0	0	0		0	1	0	0	0		0	0
15540	09/05/1992	21/08/2009	12	1554	17	2	1	2	15/01/1997	2	1	1	0		3	3	12	1		3		1	1	2	2	0	0	98	N/A	4		0		0	0	1	0	0	1	0		0	0	1	0	0		0	0
15557	15/06/1996	06/03/2009	1	1555	12	1	2	2	15/07/2002	1	1	1	0		2	4	7	1		1		2	0	2	0	1	1	0		0		1		0	0	1	0	0	0	0		0	1	0	0	0		0	0
15564	11/11/1996	06/03/2009	1	1556	12	1	2	2	15/01/2002	1	1	1	0		2	6	7	1		3		1	1	1	1	0	0	5		3		0		0	0	1	0	0	0	0		0	1	0	0	0		0	0
15571	20/05/1994	06/03/2009	1	1557	14	1	1	2	03/01/2001	2	1	1	0		2	8	9	1		1		1	1	1	1	0	0	7		1		0		0	0	0	0	1	0	0		0	0	1	0	0		0	0
15588	15/06/1994	06/03/2009	1	1558	14	1	1	2	15/01/1999	2	1	1	0		2	8	10	1		3		1	1	1	1	0	0	5		3		0		0	0	1	0	0	0	0		0	1	0	0	0		0	0
15595	20/04/1995	12/03/2009	1	1559	13	1	1	2	02/01/2002	2	1	1	0		2	6	7	1		3		1	1	1	1	0	0	1		1		0		0	0	1	0	0	0	0		0	1	0	0	0		1	2
15607	21/04/1993	12/03/2009	1	1560	15	2	1	2	03/01/2000	2	1	1	0		2	8	10	1		13	PROMISE GOSPEL	1	1	1	1	0	0	9		3		0		0	1	1	0	0	0	0		0	1	0	0	0		1	6
15614	15/06/1996	12/03/2009	1	1561	12	1	2	2	25/02/2003	1	1	1	0		2	2	7	1		13	REDEEMED	2	2	2	0	1	1	98	N/A	0	N/A	1		0	1	1	0	0	0	0		0	1	0	0	0		1	4
15621	15/08/1996	12/03/2009	1	1562	12	1	1	2	07/01/2003	2	1	1	0		2	6	7	1		13	AFRICA REDEEMED	2	2	1	1	0	0	1		98	N/A	0		0	0	1	0	0	0	0		0	1	0	0	0		1	2
15638	15/06/1991	12/03/2009	1	1563	17	2	2	2	08/01/2001	1	1	1	0		2	6	8	1		2		1	1	1	2	0	0	9		1		0		0	1	0	0	0	0	0		0	1	0	0	0		1	1
15645	25/12/1995	12/03/2009	1	1564	13	1	1	2	15/01/2003	2	1	1	0		2	5	6	1		1		1	1	1	1	0	0	9		9		0		0	0	1	0	0	0	0		0	1	0	0	0		1	6
15652	25/12/1995	12/03/2009	1	1565	13	1	1	2	15/01/2003	2	1	1	0		2	5	6	1		1		1	1	1	1	0	0	9		9		0		0	0	1	0	0	0	0		0	1	0	0	0		1	6
15669	15/06/1995	12/03/2009	1	1566	13	1	2	2	13/01/2003	1	1	1	0		2	6	6	1		13	MIRACLE	2	0	2	2	1	1	98	N/A	98	N/A	1		0	0	0	0	0	1	0		0	1	0	0	0		1	2
15676	15/06/1993	12/03/2009	1	1567	15	2	2	2	01/01/2002	1	1	1	0		2	5	7	1		3		1	1	2	2	0	0	98	N/A	7		0		0	0	1	0	0	0	0		0	1	0	0	0		1	6
15683	15/06/1994	12/03/2009	1	1568	14	1	2	2	12/01/2001	1	1	1	0		2	5	8	1		3		2	2	2	2	1	1	98	N/A	98	N/A	1		0	0	1	0	0	0	0		0	1	0	0	0		1	6
15690	15/06/1992	12/03/2009	1	1569	16	2	2	2	15/01/2001	1	1	1	0		2	6	8	1		7		1	1	1	1	0	0	1		1		0		0	0	1	0	0	0	0		0	1	0	0	0		1	2
15702	15/06/1996	12/03/2009	1	1570	12	1	1	2	15/01/2003	2	1	1	0		2	5	7	1		3		1	2	2	2	1	1	98	N/A	7		1		0	0	1	0	0	0	0		0	1	0	0	0		1	2
15719	20/06/1996	12/03/2009	1	1571	12	1	1	2	15/01/2003	2	1	1	0		2	6	6	1		3		1	1	1	1	0	0	98	PASTOR	9		0		0	0	1	0	0	0	0		0	1	0	0	0		1	2
15726	15/06/1992	12/03/2009	1	1572	16	2	1	2	02/01/2002	2	1	1	0		2	6	7	1		3		2	2	2	2	1	1	98	N/A	98	N/A	1		0	0	1	0	0	0	0		0	1	0	0	0		0	0
15733	15/06/1995	12/03/2009	1	1573	13	1	2	2	15/01/2004	1	1	1	0		2	4	5	1		7		1	1	1	2	0	0	7		1		0		0	0	1	0	0	0	0		0	1	0	0	0		0	0
15740	15/03/1995	12/03/2009	1	1574	13	1	2	2	13/01/2003	1	1	1	0		2	4	6	1		13	hera	1	1	1	1	0	0	1		1		0		0	0	0	0	1	0	0		0	1	0	0	0		1	2
15757	15/06/1993	12/03/2009	1	1575	15	2	2	2	05/01/1999	1	1	1	0		2	7	11	1		10		1	1	2	0	0	0	0		1		0		0	0	1	0	0	0	0		0	1	0	0	0		1	4
15764	15/06/1995	12/03/2009	1	1576	13	1	2	2	06/01/2003	1	1	1	0		2	5	6	1		13	Apostolic	1	2	1	1	0	0	9		9		0		0	0	1	0	0	0	0		0	0	0	1	0		1	7
15771	11/06/1994	12/03/2009	1	1577	14	1	1	2	13/01/2003	2	1	1	0		2	5	6	1		13	ISRAEL	1	1	1	1	0	0	7		1		0		0	0	1	0	0	0	0		0	0	0	1	0		1	3
15788	28/08/1996	12/03/2009	1	1578	12	1	2	2	15/01/2004	1	1	1	0		2	4	5	1		7		1	1	1	1	0	0	8		8		0		0	0	1	0	0	0	0		0	1	0	0	0		1	3
15795	15/09/1995	12/03/2009	1	1579	13	1	1	2	15/01/2002	2	1	1	0		2	5	7	1		3		2	0	1	1	0	0	1		0		0		0	0	1	0	0	0	0		0	0	0	1	0		1	1
15807	15/06/1994	12/03/2009	1	1580	14	1	2	2	15/01/2001	1	1	1	0		2	7	8	1		2		1	1	1	1	0	0	9		1		0		0	0	1	0	0	0	0		0	1	0	0	0		0	0
15814	15/06/1991	12/03/2009	1	1581	17	2	2	2	15/01/2002	1	1	1	0		2	6	7	1		2		1	1	1	1	0	0	1		1		0		0	0	1	0	0	0	0		0	1	0	0	0		0	0
15821	15/01/1997	12/03/2009	1	1582	12	1	1	2	06/05/2003	2	1	1	0		2	5	6	1		3		1	1	1	1	0	0	1		1		0		0	0	1	0	0	0	0		0	0	0	0	1	BUSHES	0	0
15838	03/04/1993	12/03/2009	1	1583	15	2	2	2	12/03/2001	1	1	1	0		2	7	8	1		3		1	1	1	1	0	0	1		1		0		0	0	1	0	0	0	0		0	1	0	0	0		1	1
15845	15/01/1996	12/03/2009	1	1584	13	1	2	2	01/01/2002	1	1	1	0		2	7	7	1		13	Pentecost	1	1	1	2	0	0	9		1		0		0	0	1	0	0	0	0		0	0	0	1	0		0	0
15852	15/06/1995	12/03/2009	1	1585	13	1	2	2	29/01/2002	1	1	1	0		2	4	7	1		13	PROMISE	2	2	1	1	0	0	6		98	N/A	0		0	1	1	0	0	0	0		0	0	0	0	1	BUSHES	0	0
15869	05/05/1996	12/03/2009	1	1586	12	1	2	2	13/01/2003	1	1	1	0		2	5	6	1		3		1	1	1	1	0	0	1		1		0		0	0	1	0	0	0	0		0	0	0	1	0		1	2
15876	15/06/1993	12/03/2009	1	1587	15	2	2	2	14/01/2002	1	1	1	0		2	5	7	1		13	pentecost	1	1	1	1	0	0	1		1		0		0	0	1	0	0	0	0		0	0	0	1	0		1	5
15883	15/06/1993	12/03/2009	1	1588	15	2	1	2	09/01/2004	2	1	1	0		2	5	6	1		1		2	2	2	2	1	1	98	N/A	98	N/A	1		0	1	1	0	0	1	0		0	1	0	0	0		1	6
15902	15/06/1992	12/03/2009	1	1590	16	2	1	2	08/01/2001	2	1	1	0		2	4	7	1		3		1	1	1	1	0	0	1		1		0		0	1	0	0	0	0	0		0	1	0	0	0		1	1
15919	15/05/1994	12/03/2009	1	1591	14	1	1	2	13/01/2003	2	1	1	0		2	6	7	1		3		1	1	1	1	0	0	1		1		0		0	0	1	0	0	0	0		0	1	0	0	0		1	1
15926	24/01/1997	12/03/2009	1	1592	12	1	2	2	15/01/2004	1	1	1	0		2	4	5	1		3		1	2	2	0	1	1	0		7		7		0	0	1	0	0	0	0		0	1	0	0	0		1	5
15933	06/02/1994	12/03/2009	1	1593	15	2	2	2	06/01/2003	1	1	1	0		2	4	6	1		13	APOSTOLIC	1	1	2	2	0	0	98	N/A	4		0		0	0	0	1	0	0	0		0	1	0	0	0		1	2
15940	15/06/1996	12/03/2009	1	1594	12	1	2	2	12/01/2004	1	1	1	0		2	4	5	1		7		2	2	1	2	1	1	4		98	N/A	1		0	0	0	1	0	0	0		0	1	0	0	0		1	2
15957	15/06/1996	12/03/2009	1	1595	12	1	1	2	12/01/2004	2	1	1	0		2	4	6	1		3		1	2	2	2	1	1	98	N/A	1		1		0	1	1	0	0	1	0		0	1	0	0	0		1	1
15964	15/08/1996	12/03/2009	1	1596	12	1	1	2	15/01/2003	2	1	1	0		2	6	6	1		7		1	2	2	0	1	1	0		9		5		0	0	1	0	0	0	0		0	1	0	0	0		1	4
15971	15/06/1992	12/03/2009	1	1597	16	2	2	2	15/01/2000	1	1	1	0		2	7	9	1		7		2	0	2	0	1	1	0		0		8		0	0	1	0	0	0	0		0	1	0	0	0		0	0
15988	11/11/1994	12/03/2009	1	1598	14	1	2	2	02/01/2002	1	1	1	0		2	8	8	1		13	HERA	2	2	1	2	1	1	98	ILL HEALTH	98	N/A	1		0	0	1	0	0	1	0		0	1	0	0	0		0	0
15995	15/06/1996	12/03/2009	1	1599	12	1	2	2	07/01/2003	1	1	1	0		2	6	7	1		3		1	2	2	2	1	1	98	N/A	98	N/A	3		0	0	1	0	0	0	0		0	0	1	0	0		1	6
16000	02/10/1995	12/03/2009	1	1600	13	1	1	2	14/01/2002	2	1	1	0		2	7	7	1		10		1	1	2	0	0	0	98	n/a	1		0		0	0	1	0	0	0	0		0	0	0	1	0		0	0
16017	02/01/1996	12/03/2009	1	1601	13	1	2	2	08/01/2003	1	1	1	0		2	6	7	1		1		1	1	1	2	0	0	1		1		0		0	0	1	0	0	1	0		0	1	0	0	0		0	0
16024	29/01/1994	12/03/2009	1	1602	15	2	1	2	12/01/2001	2	1	1	0		2	7	8	1		3		1	1	1	1	0	0	9		9		0		0	0	1	0	0	0	0		0	0	0	1	0		1	1
16031	08/09/1994	12/03/2009	1	1603	14	1	1	2	09/01/2001	2	1	1	0		2	4	9	1		13	PROMISED	1	1	2	2	0	0	0	N/A	1		0		0	0	1	0	0	0	0		0	1	0	0	0		0	0
16048	15/06/1994	12/03/2009	1	1604	14	1	1	2	15/01/2003	2	1	1	0		2	4	6	1		7		1	1	1	2	0	0	5		9		0		0	0	1	0	0	0	0		0	1	0	0	0		1	8
16055	15/02/1993	12/03/2009	1	1605	16	2	1	2	15/01/2002	2	1	1	0		2	5	7	1		3		1	1	1	1	0	0	7		1		0		0	0	1	0	0	0	0		0	1	0	0	0		1	2
16062	02/08/1995	12/03/2009	1	1606	13	1	2	2	15/01/2005	1	1	1	0		2	3	4	1		10		1	1	1	1	0	0	1		1		0		0	0	0	0	1	0	0		0	1	0	0	0		1	3
16079	05/05/1995	12/03/2009	1	1607	13	1	2	2	07/01/2002	1	1	1	0		2	7	7	1		13	apostolic	1	1	1	1	0	0	1		1		0		0	0	1	0	0	0	0		0	0	0	1	0		1	1
16086	15/06/1996	12/03/2009	1	1608	12	1	1	2	15/01/2002	2	1	1	0		2	5	7	1		7		1	2	2	0	1	1	0		8		1		0	0	1	0	0	0	0		0	0	0	1	0		1	2
16093	27/11/1994	12/03/2009	1	1609	14	1	2	2	12/01/2001	1	1	1	0		2	7	7	1		3		1	1	1	1	0	0	7		1		0		0	0	1	0	0	0	0		0	1	0	0	0		1	10
16105	15/06/1996	12/03/2009	1	1610	12	1	2	2	06/01/2003	1	1	1	0		2	4	7	1		5		1	1	1	1	0	0	1		1		0		0	0	1	0	0	1	0		0	1	0	0	0		1	1
16112	15/06/1994	12/03/2009	1	1611	14	1	2	2	15/01/2003	1	1	1	0		2	4	6	1		7		1	1	1	1	0	0	9		1		0		0	0	1	0	0	0	0		0	1	0	0	0		1	11
16129	15/06/1995	12/03/2009	1	1612	13	1	2	2	14/01/2002	1	1	1	0		2	6	7	1		13	apostolic	1	1	1	2	0	0	6		1		0		0	1	0	0	0	0	0		0	1	0	0	0		0	0
16136	15/06/1994	12/03/2009	1	1613	14	1	2	2	06/01/2003	1	1	1	0		2	4	6	1		10		2	2	2	2	1	1	98	N/A	98	N/A	9		0	0	0	1	0	0	0		0	1	0	0	0		1	2
16143	15/06/1993	12/03/2009	1	1614	15	2	1	2	15/01/2000	2	1	1	0		2	8	9	1		7		1	1	1	1	0	0	9		1		0		0	0	1	0	0	0	0		0	1	0	0	0		1	11
16150	05/01/1997	12/03/2009	1	1615	12	1	1	2	12/01/2004	2	1	1	0		2	4	5	1		10		1	2	2	0	1	1	0	n/a	7		1		0	0	1	0	0	0	0		0	1	0	0	0		1	5
16167	15/06/1991	12/03/2009	1	1616	17	2	1	2	06/01/1998	2	1	1	0		2	3	3	1		13	HERA	1	1	1	1	0	0	1		1		0		0	1	1	0	0	0	0		0	0	0	0	1	BUSHES	1	5
16174	15/02/1992	12/03/2009	1	1617	17	2	1	2	12/01/1998	2	1	1	0		2	7	11	1		13	jesus ministry	1	1	1	1	0	0	1		1		0		0	0	1	0	0	0	0		0	0	0	1	0		1	10
16181	15/06/1996	12/03/2009	1	1618	12	1	2	2	08/01/2001	1	1	1	0		2	5	8	1		13	jesus ministry	1	1	1	1	0	0	1		1		0		0	0	1	0	0	0	0		0	0	0	1	0		1	10
16198	15/06/1994	13/03/2009	1	1619	14	1	1	2	01/01/2002	2	1	1	0		2	8	8	1		3		2	2	2	2	1	1	98	N/A	0	N/A	1		0	0	1	0	0	0	0		0	1	0	0	0		0	0
16200	15/06/1994	13/03/2009	1	1620	14	1	1	2	13/01/1999	2	1	1	0		2	8	10	1		7		1	2	1	2	1	1	6		4		9		0	0	1	0	0	0	0		0	1	0	0	0		1	4
16217	15/07/1995	13/03/2009	1	1621	13	1	2	2	13/01/2004	1	1	1	0		2	6	6	1		13	SAUTI YA UOKOFU	1	1	1	1	0	0	7		6		0		0	1	1	0	0	0	0		0	1	0	0	0		0	0
16224	15/06/1995	13/03/2009	1	1622	13	1	2	2	15/01/2002	1	1	1	0		2	6	7	1		3		1	1	2	0	0	0	0		1		0		0	0	1	0	0	0	0		0	1	0	0	0		1	2
16231	15/06/1995	13/03/2009	1	1623	13	1	2	2	13/01/2003	1	1	1	0		2	6	6	1		13	Apostolic	1	1	2	0	0	0	0		9		0		0	0	0	1	0	0	0		0	0	0	1	0		0	0
16248	15/06/1992	13/03/2009	1	1624	16	2	2	2	15/01/2002	1	1	1	0		2	6	7	1		3		1	1	1	1	0	0	1		1		0		0	0	1	0	0	0	0		0	1	0	0	0		1	3
16255	15/06/1995	13/03/2009	1	1625	13	1	1	2	20/01/2003	2	1	1	0		2	4	7	1		3		2	2	2	2	1	1	98	N/A	98	N/A	1		0	0	1	0	0	1	0		0	1	0	0	0		0	0
16262	20/10/1996	13/03/2009	1	1626	12	1	2	2	13/01/2003	1	1	1	0		2	6	6	1		1		2	2	2	2	1	1	98	N/A	98	N/A	1		0	0	0	1	0	0	0		0	1	0	0	0		1	3
16279	15/11/1994	13/03/2009	1	1627	14	1	1	2	13/01/2001	2	1	1	0		2	5	9	1		13	CCA	1	1	1	1	0	0	1		1		0		0	1	1	0	0	0	0		0	0	0	0	1	BUSHES	0	0
16286	15/08/1990	13/03/2009	1	1628	18	2	1	2	15/01/1998	2	1	2	10		2	8	10	1		1		2	0	2	0	1	1	0		0		9		0	0	1	0	0	0	0		0	1	0	0	0		1	2
16293	15/06/1992	13/03/2009	1	1629	16	2	1	2	13/01/1999	2	1	1	0		3	1	10	1		3		1	1	1	1	0	0	1		9		0		0	0	1	0	0	0	0		0	1	0	0	0		0	0
16305	15/06/1995	13/03/2009	1	1630	13	1	1	2	14/01/2002	2	1	1	0		2	5	7	1		3		1	1	1	1	0	0	1		1		0		0	0	1	0	0	0	0		0	0	0	1	0		1	2
16312	15/06/1994	13/03/2009	1	1631	14	1	1	2	10/01/2001	2	1	1	0		2	6	9	1		13	NEW APOSTOLIC	2	2	1	1	0	0	1		1		0		0	0	1	0	0	0	0		0	0	0	0	1	BUSHES	1	3
16336	15/06/1995	13/03/2009	1	1633	13	1	1	2	12/01/1998	2	1	1	0		3	1	11	1		3		1	1	1	1	0	0	1		1		0		0	0	1	0	0	0	0		0	0	0	1	0		0	0
16343	15/06/1996	13/03/2009	1	1634	12	1	2	2	15/01/2004	1	1	1	0		2	4	5	1		3		2	0	2	0	1	1	0		0		1		0	0	1	0	0	0	0		0	0	0	1	0		0	0
16350	15/06/1994	13/03/2009	1	1635	14	1	1	2	15/01/2003	2	1	1	0		2	6	6	1		7		1	2	2	0	1	1	0		1		1		0	0	1	0	0	0	0		0	1	0	0	0		1	2
16367	15/06/1992	13/03/2009	1	1636	16	2	2	2	15/01/2001	1	1	1	0		2	4	8	1		7		2	0	1	1	0	0	1		0		0		0	0	1	0	0	0	0		0	1	0	0	0		1	5
16374	15/06/1992	13/03/2009	1	1637	16	2	1	2	13/03/2002	2	1	1	0		2	6	7	1		13	APOSTOLIC	1	1	1	1	0	0	9		9		0		0	0	1	0	0	0	0		0	1	0	0	0		1	3
16381	04/10/1993	13/03/2009	1	1638	15	2	2	2	15/01/2000	1	1	2	98	was not interested in education	2	5	7	1		7		1	1	1	1	0	0	9		1		0		0	0	1	0	0	0	0		0	0	0	1	0		1	3
16398	04/09/1994	13/03/2009	1	1639	14	1	1	2	07/01/2002	2	1	1	0		2	6	7	1		13	APOSTOLIC	1	1	1	2	0	0	9		9		0		0	0	1	0	0	0	0		0	0	0	1	0		1	3
16400	15/10/1996	13/03/2009	1	1640	12	1	2	2	13/01/2003	1	1	1	0		2	5	6	1		13	DUOND WARRUOK	1	1	2	2	0	0	98	N/A	4		0		0	0	0	1	0	0	0		0	0	0	1	0		0	0
16417	24/04/1994	13/03/2009	1	1641	14	1	1	2	09/01/2001	2	1	1	0		2	5	9	1		2		1	1	1	1	0	0	6		1		0		0	0	1	0	0	1	0		0	1	0	0	0		1	9
16424	09/10/1995	13/03/2009	1	1642	13	1	1	2	14/01/2002	2	1	1	0		2	5	7	1		13	V0ICE OF SALVATION	1	1	1	2	0	0	7		1		0		0	1	0	0	0	0	0		0	1	0	0	0		0	0
16431	19/07/1995	13/03/2009	1	1643	13	1	2	2	15/01/2001	1	1	1	0		2	6	8	1		7		1	1	1	2	0	0	9		7		0		0	0	1	0	0	1	0		0	0	0	1	0		0	0
16448	15/06/1996	13/03/2009	1	1644	12	1	1	2	15/01/2003	2	1	1	0		2	5	6	1		7		1	1	1	1	0	0	9		7		0		0	0	1	0	0	1	0		0	0	0	1	0		0	0
16455	04/08/1996	13/03/2009	1	1645	12	1	1	2	06/01/2003	2	1	1	0		2	5	7	1		13	FREE PENTECOASTAL	1	1	1	1	0	0	1		1		0		0	0	1	0	0	0	0		0	1	0	0	0		1	3
16462	15/06/1996	13/03/2009	1	1646	12	1	2	2	01/01/2002	1	1	1	0		2	3	7	1		13	CCA	1	1	2	0	0	0	0		1		0		0	0	1	0	0	0	0		0	1	0	0	0		1	2
16479	15/06/1995	13/03/2009	1	1647	13	1	2	2	13/01/2003	1	1	1	0		2	6	6	1		13	cca	1	1	2	2	0	0	98	n/a	4		0		0	0	0	0	1	0	0		0	1	0	0	0		0	0
16486	15/06/1995	13/03/2009	1	1648	13	1	2	2	13/01/2003	1	1	1	0		2	5	6	1		13	cca	2	2	1	2	1	1	7		98	n/a	1		0	1	0	0	0	0	0		0	1	0	0	0		0	0
16493	15/06/1996	13/03/2009	1	1649	12	1	1	2	07/01/2003	2	1	1	0		2	4	7	1		3		1	1	1	1	0	0	7		1		0		0	0	1	0	0	0	0		0	1	0	0	0		1	2
16505	10/03/1996	13/03/2009	1	1650	13	1	2	2	12/01/2004	1	1	1	0		2	5	6	1		1		1	1	1	1	0	0	1		1		0		0	0	1	0	0	0	0		0	1	0	0	0		1	4
16512	13/02/1994	13/03/2009	1	1651	15	2	1	2	15/01/2002	2	1	1	0		2	5	7	1		1		1	1	1	1	0	0	9		9		0		0	0	1	0	0	1	0		0	1	0	0	0		1	5
16529	27/05/1995	13/03/2009	1	1652	13	1	2	2	13/01/2003	1	1	1	0		2	3	6	1		7		1	1	1	2	0	0	6		1		0		0	0	1	0	0	0	0		0	1	0	0	0		0	0
16536	15/06/1994	13/03/2009	1	1653	14	1	1	2	08/01/2002	2	1	2	98	No Proper reason for Leaving	2	4	4	1		13	APOSTOLIC	1	1	1	2	0	0	7		1		0		0	0	1	0	0	0	0		0	1	0	0	0		0	0
16543	15/05/1995	13/03/2009	1	1654	13	1	1	2	08/01/2002	2	1	1	0		2	6	8	1		3		1	1	1	1	0	0	1		1		0		0	0	1	0	0	1	0		0	0	1	0	0		1	3
16550	15/06/1996	19/03/2009	1	1655	12	1	2	2	22/01/2003	1	1	1	0		2	4	6	1		13	CCA	1	1	1	1	0	0	1		1		0		0	1	1	0	0	1	0		0	0	0	0	1	BUSHES	0	0
16567	18/06/1992	19/03/2009	1	1656	16	2	2	2	15/01/2002	1	1	1	0		2	8	8	1		1		1	1	1	2	0	0	1		1		0		0	0	0	0	1	0	0		0	1	0	0	0		1	4
16574	15/06/1996	19/03/2009	1	1657	12	1	2	2	15/01/2004	1	1	1	0		2	5	7	1		3		1	1	1	1	0	0	1		1		0		0	0	0	0	1	0	0		0	0	1	0	0		1	9
16581	15/12/1993	19/03/2009	1	1658	15	2	2	2	06/01/2003	1	1	1	0		2	7	6	1		13	CHURCH OF CHRIST	1	1	1	1	0	0	1		1		0		0	0	0	1	0	0	0		0	0	0	1	0		1	3
16598	18/05/1996	19/03/2009	1	1659	12	1	1	2	05/01/2004	2	1	1	0		2	5	5	1		13	CHURCH OF CHRIST	1	1	1	1	0	0	1		1		0		0	0	0	1	0	0	0		0	0	0	1	0		1	3
16600	29/06/1993	19/03/2009	1	1660	15	2	1	2	19/01/2000	2	1	1	0		2	6	8	1		7		1	1	1	1	0	0	1		1		0		0	0	1	0	0	0	0		0	0	0	1	0		0	0
16617	15/06/1994	19/03/2009	1	1661	14	1	1	2	19/01/1999	2	1	1	0		2	6	8	1		7		1	1	2	2	0	0	98	N/A	1		0		0	0	0	1	0	0	0		0	0	0	1	0		0	0
16624	13/08/1991	19/03/2009	1	1662	17	2	2	2	19/01/1999	1	1	1	0		2	7	10	1		1		1	1	1	1	0	0	1		1		0		0	0	1	0	0	0	0		0	1	0	0	0		1	5
16631	15/06/1992	13/03/2009	1	1663	16	2	1	2	13/01/2000	2	1	1	0		3	1	10	1		13	COPTIC	1	1	2	2	0	0	98	N/A	1		0		0	0	1	0	0	0	0		0	1	0	0	0		0	0
16648	15/06/1992	19/03/2009	1	1664	16	2	2	2	05/01/1999	1	1	1	0		2	7	10	1		10		2	2	2	0	1	1	0		98	N/A	1		0	1	0	0	0	0	0		0	1	0	0	0		1	1
16655	15/06/1996	19/03/2009	1	1665	12	1	1	2	07/01/2004	2	1	1	0		2	5	6	1		10		2	2	2	0	1	1	0		98	N/A	1		0	1	0	0	0	0	0		0	1	0	0	0		0	1
16662	15/06/1995	19/03/2009	1	1666	13	1	2	2	15/01/2004	1	1	1	0		2	6	7	1		3		1	2	1	2	1	1	3		9		1		0	0	1	0	0	0	0		0	0	1	0	0		1	4
16679	15/06/1996	19/03/2009	1	1667	12	1	2	2	05/01/2004	1	1	1	0		2	5	5	1		13	CHURCH OF GOD	1	1	1	2	0	0	1		1		0		0	0	1	0	0	0	0		0	0	0	0	1	IRON SHEETS	0	0
16686	15/06/1992	19/03/2009	1	1668	16	2	2	2	07/01/2003	1	1	1	0		2	6	7	1		10		2	2	1	1	0	0	1		98	N/A	0		0	1	0	0	0	0	0		0	1	0	0	0		0	0
16693	15/06/1993	19/03/2009	1	1669	15	2	1	2	19/03/2003	2	1	1	0		2	6	6	1		13	APOSTOLIC CHURCH	1	1	1	1	0	0	4		1		0		0	0	1	0	0	0	0		0	1	0	0	0		1	2
16705	29/12/1996	19/03/2009	1	1670	12	1	1	2	19/01/2002	2	1	1	0		2	8	8	1		7		1	1	1	1	0	0	3		3		0		0	0	0	1	0	0	0		0	1	0	0	0		1	2
16712	29/12/1996	19/03/2009	1	1671	12	1	2	2	15/01/2002	1	1	1	0		2	8	8	1		13	CHP	1	1	1	1	0	0	3		3		0		0	1	0	0	0	0	0		0	1	0	0	0		1	2
16729	15/06/1993	19/03/2009	1	1672	15	2	1	2	12/01/1999	2	1	1	0		2	7	11	1		3		1	2	2	2	1	1	98	N/A	98	N/A	1		0	0	1	0	0	0	0		0	0	1	0	0		0	0
16736	27/10/1993	19/03/2009	1	1673	15	2	1	2	19/01/2001	2	1	1	0		2	8	9	1		10		1	1	2	2	0	0	98	N/A	1		0		0	0	0	1	0	0	0		0	1	0	0	0		0	0
16743	24/05/1996	19/03/2009	1	1674	12	1	2	2	13/01/2003	1	1	1	0		2	5	6	1		1		1	1	1	1	0	0	9		1		0		0	0	1	0	0	0	0		0	0	0	1	0		0	0
16750	15/06/1995	19/03/2009	1	1675	13	1	1	2	08/01/2002	2	1	1	0		2	6	7	1		1		1	1	1	1	0	0	9		1		0		0	1	0	0	0	0	0		0	0	1	0	0		1	6
16767	21/03/1991	19/03/2009	1	1676	17	2	2	2	09/01/2001	1	1	1	0		2	7	9	1		1		1	1	2	2	0	0	98	N/A	1		0		0	1	0	0	0	0	0		0	0	1	0	0		1	2
16774	15/06/1994	19/03/2009	1	1677	14	1	2	2	19/01/2001	1	1	1	0		2	7	8	1		1		2	2	2	0	1	1	0		98	N/A	1		0	0	1	0	0	0	0		0	1	0	0	0		0	0
16781	15/06/1994	19/03/2009	1	1678	14	1	1	2	04/01/2001	2	1	1	0		2	6	9	1		3		2	2	2	2	1	1	98	N/A	0	N/A	1		0	0	1	0	0	0	0		0	1	0	0	0		1	4
16798	21/11/1994	19/03/2009	1	1679	14	1	1	2	15/01/2001	2	1	1	0		2	7	9	1		13	MIRACLE	1	1	1	1	0	0	4		1		0		0	0	1	0	0	0	0		0	1	0	0	0		1	2
16800	15/06/1993	19/03/2009	1	1680	15	2	2	2	10/01/2000	1	1	1	0		2	6	10	1		13	LOVE CHURCH	1	1	2	2	0	0	98	N/A	1		0		0	1	0	0	0	0	0		0	1	0	0	0		1	1
16817	15/06/1990	19/03/2009	1	1681	18	2	2	2	19/01/1999	1	1	1	0		2	8	9	1		7		2	2	2	2	1	1	98	N/A	98	N/A	1		0	0	1	0	0	0	0		0	0	0	1	0		1	1
16824	15/05/1993	19/03/2009	1	1682	15	2	2	2	15/01/2006	1	1	1	0		2	8	8	1		13	EVAGELICAL	1	1	1	1	0	0	1		1		0		0	0	1	0	0	0	0		0	1	0	0	0		1	1
16831	15/06/1996	19/03/2009	1	1683	12	1	1	2	05/01/2004	2	1	1	0		2	5	6	1		1		1	1	1	1	0	0	1		1		0		1	0	0	0	0	0	0		0	1	0	0	0		1	3
16848	15/11/1994	19/03/2009	1	1684	14	1	1	2	15/01/2004	2	1	1	0		2	5	6	1		10		2	2	2	2	1	1	98	N/A	98	N/A	1		0	0	1	0	0	0	0		0	0	0	1	0		0	0
16855	15/06/1993	19/03/2009	1	1685	15	2	1	2	07/01/2002	2	1	1	0		2	7	7	1		1		1	1	2	0	0	0	0		3		0		0	0	1	0	0	0	0		0	1	0	0	0		0	0
16862	06/12/1996	19/03/2009	1	1686	12	1	1	2	15/01/2003	2	1	1	0		2	5	7	1		13	hera	1	1	1	1	0	0	1		1		0		0	0	0	1	0	0	0		0	1	0	0	0		1	4
16879	08/04/1994	19/03/2009	1	1687	14	1	1	2	15/01/2002	2	1	2	3		2	6	7	1		13	HERA	1	1	1	1	0	0	1		1		0		0	0	0	1	0	0	0		0	1	0	0	0		1	4
16886	15/04/1992	19/03/2009	1	1688	16	2	1	2	19/01/2009	2	1	2	1		2	8	8	1		10		2	2	2	2	1	1	98	N/A	98	N/A	5		0	0	1	0	0	0	0		0	1	0	0	0		1	4
16893	15/06/1992	19/03/2009	1	1689	16	2	2	2	01/01/1900	1	2	2	3		2	3	3	1		3		2	2	2	2	1	1	0		0		8		0	0	1	0	0	0	0		0	1	0	0	0		1	4
16905	15/06/1996	19/03/2009	1	1690	12	1	1	2	05/01/2004	2	1	1	0		2	6	5	1		2		1	1	1	1	0	0	1		1		0		0	0	1	0	0	0	0		0	1	0	0	0		0	0
16912	15/03/1996	19/03/2009	1	1691	13	1	1	2	19/01/2005	2	1	1	0		2	5	6	1		3		1	1	1	2	0	0	1		1		0		0	0	1	0	0	0	0		0	1	0	0	0		1	1
16929	15/04/1996	19/03/2009	1	1692	12	1	1	2	19/01/2004	2	1	1	0		2	3	5	1		3		1	1	2	1	0	0	1		1		0		0	0	0	1	0	0	0		0	1	0	0	0		1	1
16936	15/03/1993	19/03/2009	1	1693	16	2	2	2	19/01/2001	1	1	1	0		2	6	9	1		3		1	1	1	1	0	0	1		1		0		0	0	0	1	0	0	0		0	1	0	0	0		1	1
16943	21/10/1990	19/03/2009	1	1694	18	2	2	2	19/01/2000	1	1	1	0		2	8	10	1		1		1	2	1	2	0	0	1		3		0		0	1	0	0	0	0	0		0	1	0	0	0		1	1
16950	15/06/1990	19/03/2009	1	1695	18	2	2	2	03/01/2000	1	1	1	0		2	8	10	1		1		1	1	1	1	0	0	7		1		0		0	1	0	0	0	0	0		0	1	0	0	0		1	1
16967	15/06/1990	19/03/2009	1	1696	18	2	1	2	15/01/2002	2	1	1	0		2	8	7	1		2		2	2	2	2	1	1	98	N/A	98	N/A	9		0	0	0	1	0	0	0		0	1	0	0	0		1	2
16981	17/11/1993	19/03/2009	1	1698	15	2	2	2	06/01/2003	1	1	1	0		2	6	6	1		13	C C A	1	1	1	1	0	0	1		1		0		0	0	1	0	0	0	0		0	0	0	1	0		0	0
16998	05/09/1996	19/03/2009	1	1699	12	1	1	2	15/01/2006	2	1	1	0		2	3	4	1		3		1	1	1	1	0	0	1		1		0		0	0	0	0	1	0	0		0	0	1	0	0		1	9
17003	01/10/1993	19/03/2009	1	1700	15	2	2	2	03/01/2005	1	1	1	0		2	5	4	1		1		1	1	1	1	0	0	1		98	VILLAGE REPORTER	0		0	0	1	0	0	0	0		0	1	0	0	0		1	1
17010	15/06/1991	19/03/2009	1	1701	17	2	1	2	03/01/2000	2	1	1	0		2	8	10	1		13	APOSTLIC	1	1	1	1	0	0	1		1		0		0	0	1	0	0	0	0		0	1	0	0	0		1	4
17027	15/06/1993	19/03/2009	1	1702	15	2	2	2	19/01/2000	1	1	1	0		2	7	8	1		13	APOSTOLIC	2	2	2	2	1	1	98	N/A	98	N/A	1		0	0	1	0	0	0	0		0	1	0	0	0		1	1
17034	15/06/1995	19/03/2009	1	1703	13	1	1	2	16/01/2002	2	1	2	3		2	4	4	1		1		2	2	2	2	1	1	98	N/A	98	N/A	1		0	0	1	0	0	0	0		0	1	0	0	0		1	1
17041	15/06/1993	19/03/2009	1	1704	15	2	1	2	19/01/2001	2	1	1	0		2	7	8	1		1		1	2	2	2	1	1	98	N/A	98	SALOONIST	1		0	0	1	0	0	0	0		0	1	0	0	0		0	0
17058	15/06/1993	19/03/2009	1	1705	15	2	1	2	15/01/2003	2	1	1	0		2	7	6	1		1		1	1	1	1	0	0	1		1		0		0	0	1	0	0	0	0		0	0	1	0	0		0	0
17065	15/06/1994	19/03/2009	1	1706	14	1	2	2	06/01/2003	1	1	1	0		2	7	8	1		1		1	1	1	1	0	0	7		4		0		0	0	1	0	0	0	0		0	0	0	1	0		1	2
17072	15/06/1996	19/03/2009	1	1707	12	1	1	2	06/01/2003	2	1	1	0		2	6	6	1		11		1	1	1	1	0	0	1		1		0		0	0	1	0	0	0	0		0	1	0	0	0		1	3
17089	15/09/1993	19/03/2009	1	1708	15	2	2	2	31/12/2001	1	1	1	0		2	7	8	1		13	C C A	1	1	1	1	0	0	1		1		0		0	0	1	0	0	0	0		0	0	0	1	0		1	2
17096	15/06/1994	19/03/2009	1	1709	14	1	1	2	15/01/2005	2	1	1	0		2	5	6	1		13	HERA	1	2	2	2	1	1	98	N/A	9		1		0	0	1	0	0	0	0		0	1	0	0	0		1	2
17108	15/02/1993	19/03/2009	1	1710	16	2	1	2	13/02/2002	2	1	1	0		2	6	8	1		1		1	1	1	1	0	0	1		1		0		0	0	1	0	0	0	0		0	1	0	0	0		1	1
17115	15/07/1996	19/03/2009	1	1711	12	1	1	2	07/01/2003	2	1	1	0		2	6	6	1		1		2	2	2	1	0	0	98	N/A	98	N/A	0		0	0	0	1	0	0	0		0	0	0	1	0		1	2
17122	15/01/1997	19/03/2009	1	1712	12	1	1	2	12/02/2003	2	1	1	0		2	3	6	1		2		2	2	2	2	1	1	98	N/A	98	N/A	98	N/A	0	0	1	0	0	1	0		0	1	0	0	0		0	0
17139	15/06/1992	19/03/2009	1	1713	16	2	2	2	08/01/1999	1	1	1	0		2	5	11	1		13	APOSTOLIC	2	2	2	2	1	1	98	N/A	0	N/A	1		0	1	0	0	0	0	0		0	1	0	0	0		0	0
17146	15/06/1992	19/03/2009	1	1714	16	2	1	2	17/01/2000	2	1	1	0		2	6	10	1		2		2	2	2	2	1	1	98	N/A	0	N/A	98	TOO OLD	0	0	1	0	0	0	0		0	1	0	0	0		1	2
17153	15/06/1996	19/03/2009	1	1715	12	1	2	2	03/01/2005	1	1	1	0		2	5	4	1		13	C C A	1	1	1	1	0	0	1		1		0		0	0	1	0	0	0	0		0	0	0	1	0		1	3
17160	12/01/1997	19/03/2009	1	1716	12	1	1	2	06/01/2004	2	1	1	0		2	4	5	1		10		1	2	1	2	1	1	7		9		1		0	1	0	0	0	0	0		0	0	0	0	1	BUSHES	0	0
17177	15/06/1996	19/03/2009	1	1717	12	1	1	2	06/01/2003	2	1	1	0		2	6	6	1		1		1	2	1	2	1	1	6		9		1		0	0	1	0	0	0	0		0	1	0	0	0		1	6
17184	15/06/1996	19/03/2009	1	1718	12	1	2	2	15/01/2005	1	1	1	0		2	4	5	1		13	NEW APOSTOLIC	2	0	2	2	1	1	98	N/A	0		7		0	0	1	0	0	0	0		0	1	0	0	0		1	2
17191	14/05/1991	19/03/2009	1	1719	17	2	1	2	15/01/1999	2	1	1	0		2	8	10	1		13	CCA	1	1	1	1	0	0	1		1		0		0	0	0	1	0	0	0		0	0	1	0	0		1	3
17203	15/12/1993	19/03/2009	1	1720	15	2	2	2	19/01/2000	1	1	1	0		2	6	8	1		7		1	1	1	1	0	0	1		1		0		0	0	1	0	0	0	0		0	0	0	1	0		1	1
17210	15/06/1993	19/03/2009	1	1721	15	2	2	2	15/01/2003	1	1	1	0		2	6	7	1		1		1	1	1	1	0	0	1		1		0		0	0	1	0	0	0	0		0	1	0	0	0		1	6
17227	15/03/1996	19/03/2009	1	1722	13	1	1	2	15/01/2001	2	1	2	3		2	3	6	1		10		1	1	2	0	0	0	0		1		0		0	0	0	1	0	0	0		0	0	0	1	0		0	0
17234	19/06/1993	19/03/2009	1	1723	15	2	1	2	15/01/2003	2	1	1	0		2	7	7	1		10		1	1	1	1	0	0	1		1		0		0	0	0	0	1	0	0		0	0	1	0	0		0	0
17241	15/06/1992	19/03/2009	1	1724	16	2	2	2	07/01/2002	1	1	1	0		2	7	8	1		1		2	1	2	2	0	0	98	N/A	98	N/A	0		0	0	1	0	0	0	0		0	0	0	1	0		1	2
17258	15/06/1993	19/03/2009	1	1725	15	2	2	2	02/02/1999	1	1	1	0		2	6	11	1		10		1	1	1	1	0	0	1		1		0		0	1	0	0	0	0	0		0	1	0	0	0		1	2
17265	13/03/1994	20/03/2009	1	1726	15	2	2	2	15/01/2002	1	1	1	0		2	8	8	1		10		1	1	1	1	0	0	6		1		0		0	0	0	1	0	0	0		0	0	1	0	0		1	2
17272	15/06/1992	20/03/2009	1	1727	16	2	2	2	02/01/2002	1	1	1	0		2	7	8	1		13	PROTESTANT	1	1	1	1	0	0	7		1		0		0	1	0	0	0	0	0		0	0	1	0	0		1	7
17289	15/06/1994	20/03/2009	1	1728	14	1	2	2	09/01/2001	1	1	1	0		2	6	9	1		13	PROTESTANT	1	1	1	1	0	0	3		1		0		0	1	0	0	0	0	0		0	0	1	0	0		1	7
17296	13/11/1992	20/03/2009	1	1729	16	2	2	2	10/01/2002	1	1	1	0		2	8	8	1		10		1	1	1	1	0	0	6		1		0		0	1	0	0	0	0	0		0	0	0	0	1	BUSHES	1	2
17308	08/08/1995	20/03/2009	1	1730	13	1	2	2	17/01/2002	1	1	1	0		2	6	7	1		3		1	1	1	2	0	0	6		1		0		0	0	1	1	0	0	0		0	1	0	0	0		1	2
17315	15/06/1996	20/03/2009	1	1731	12	1	1	2	17/01/2003	2	1	1	0		2	5	7	1		1		1	1	1	1	0	0	7		1		0		0	1	1	0	0	0	0		0	1	0	0	0		1	5
17322	15/06/1992	20/03/2009	1	1732	16	2	2	2	20/01/2004	1	1	1	0		2	4	5	1		1		1	1	2	0	0	0	0		4		0		0	0	0	0	0	0	1	River	0	0	0	1	0		0	0
17339	15/06/1991	20/03/2009	1	1733	17	2	2	2	06/01/1998	1	1	1	0		2	4	4	1		13	APOSTOLIC	1	1	2	2	0	0	98	N/A	1		0		0	1	0	0	0	0	0		0	0	0	0	1	BUSHES	1	1
17346	15/11/1994	20/03/2009	1	1734	14	1	2	2	07/01/2002	1	1	1	0		2	8	7	1		1		1	1	1	1	0	0	3		1		0		0	0	1	0	0	0	0		0	1	0	0	0		1	1
17353	15/06/1993	20/03/2009	1	1735	15	2	1	2	07/01/2002	2	1	1	0		2	7	8	1		3		1	2	2	2	1	1	0		4		9		0	0	1	0	0	0	0		0	1	0	0	0		0	0
17360	15/06/1994	20/03/2009	1	1736	14	1	1	2	09/01/2001	2	1	1	0		2	6	8	1		10		1	2	1	2	1	1	7		9		1		0	0	1	0	0	0	0		0	1	0	0	0		0	0
17377	15/06/1990	20/03/2009	1	1737	18	2	1	2	15/01/1998	2	1	2	2		2	4	4	1		3		1	2	2	2	1	1	98	N/A	9		4		0	1	0	0	0	0	0		0	0	1	0	0		1	2
17384	15/06/1991	20/03/2009	1	1738	17	2	2	2	20/01/2001	1	1	1	0		2	6	8	1		3		2	2	1	2	1	1	6		98	N/A	1		0	0	0	0	0	0	1	RIVER	0	1	0	0	0		1	5
17391	27/08/1993	20/03/2009	1	1739	15	2	1	2	20/01/2000	2	1	1	0		2	8	9	1		3		2	2	2	2	1	1	98	N/A	98	N/A	1		0	0	1	0	0	0	0		0	0	0	1	0		0	0
17403	15/06/1995	20/03/2009	1	1740	13	1	1	2	24/01/2003	2	1	1	0		2	4	7	1		13	HERA	1	2	1	2	1	1	7		1		1		0	1	1	0	0	0	0		0	0	0	0	1	BUSHES	0	0
17410	26/09/1990	20/03/2009	1	1741	18	2	1	2	15/01/1997	2	1	1	0		2	8	8	1		10		2	0	1	1	0	0	6		0		0		0	0	0	1	0	0	0		0	1	0	0	0		0	0
17427	15/06/1993	20/03/2009	1	1742	15	2	2	2	05/01/2004	1	1	1	0		2	5	5	1		2		1	1	1	1	0	0	9		1		0		0	0	1	0	0	0	0		0	1	0	0	0		1	4
17434	15/02/1997	20/03/2009	1	1743	12	1	1	2	09/02/2004	2	1	1	0		2	6	6	1		10		2	0	8	2	1	1	98	N/A	0		6		0	0	0	1	0	0	0		0	1	0	0	0		0	0
17441	24/11/1995	20/03/2009	1	1744	13	1	1	2	06/01/2003	2	1	1	0		2	6	6	1		13	APOSTLIC	1	1	2	2	0	0	0		1		0		0	0	1	0	0	0	0		0	0	0	1	0		1	6
17458	20/08/1996	20/03/2009	1	1745	12	1	2	2	03/01/2005	1	1	1	0		2	4	5	1		13	APOSTLIC	1	1	1	1	0	0	1		1		0		0	1	0	0	0	0	0		0	0	0	1	0		1	2
17465	15/06/1992	20/03/2009	1	1746	16	2	1	2	15/01/1999	2	1	1	0		2	1	11	1		13	JRC	1	1	1	1	0	0	1		1		0		0	0	1	0	0	0	0		0	1	0	0	0		0	0
17472	05/07/1994	20/03/2009	1	1747	14	1	2	2	15/01/2006	1	1	2	7		2	3	3	1		10		1	1	2	2	0	0	98	N/A	1		0		0	0	0	1	0	0	0		0	0	1	0	0		0	0
17489	11/07/1992	20/03/2009	1	1748	16	2	2	2	15/01/1999	1	1	1	0		3	9	11	1		13	promise gospel	1	1	2	2	0	0	98	N/A	1		0		0	0	1	0	0	0	0		0	0	1	0	0		0	0
17496	08/10/1991	20/03/2009	1	1749	17	2	1	2	03/01/2000	2	1	1	0		3	1	9	1		2		1	1	1	1	0	0	9		1		0		0	0	1	0	0	0	0		0	1	0	0	0		1	1
17515	15/01/1997	20/03/2009	1	1751	12	1	1	2	15/01/2004	2	1	1	0		2	5	6	1		3		1	1	1	1	0	0	1		9		0		0	0	1	0	0	0	0		0	1	0	0	0		0	0
17522	15/06/1996	20/03/2009	1	1752	12	1	2	2	06/01/2004	1	1	2	10		2	5	6	1		1		2	2	2	2	1	1	98	N/A	0	N/A	98	TOO OLD	0	1	0	0	0	0	0		0	1	0	0	0		1	4
17539	15/06/1994	20/03/2009	1	1753	14	1	2	2	15/01/2004	1	1	1	0		2	4	6	1		2		2	2	2	2	1	1	98	N/A	98	N/A	1		0	0	0	1	0	0	0		0	1	0	0	0		1	2
17546	18/12/1993	20/03/2009	1	1754	15	2	2	2	08/01/2001	1	1	1	0		2	5	8	1		2		1	1	1	1	0	0	1		1		0		0	0	1	0	0	0	0		0	1	0	0	0		0	0
17553	15/12/1996	20/03/2009	1	1755	12	1	2	2	20/01/2007	1	1	1	0		2	1	3	1		2		2	2	1	2	1	1	6		98	N/A	9		0	0	0	1	0	0	0		0	0	0	1	0		1	5
17560	20/08/1992	20/03/2009	1	1756	16	2	1	2	06/01/1999	2	1	2	1		3	9	11	1		3		1	1	1	1	0	0	7		1		0		0	1	0	0	0	0	0		0	1	0	0	0		0	0
17577	15/07/1993	20/03/2009	1	1757	15	2	2	2	11/01/2001	1	1	1	0		2	7	9	1		13	APOSTOLIC	1	1	1	1	0	0	1		1		0		0	0	1	0	0	0	0		0	0	0	0	1	BUSHES	0	0
17584	15/06/1992	20/03/2009	1	1758	16	2	1	2	15/01/2002	2	1	1	0		2	8	8	1		1		1	1	1	1	0	0	3		9		0		0	0	0	0	1	0	0		0	1	0	0	0		1	2
17591	15/06/1996	20/03/2009	1	1759	12	1	1	2	20/01/2004	2	1	1	0		2	4	5	1		1		2	2	1	2	1	2	4		98	N/A	1		0	0	0	1	0	0	0		0	1	0	0	0		1	2
17603	15/01/1997	20/03/2009	1	1760	12	1	2	2	07/01/2002	1	1	1	0		2	5	7	1		1		2	2	1	1	0	0	1		0		0		0	0	1	0	0	0	0		0	0	0	1	0		1	22
17610	15/01/1993	20/03/2009	1	1761	16	2	2	2	04/01/2000	1	1	1	0		2	5	10	1		13	PENTECOASTAL	1	1	2	0	0	0	0		5		0		0	0	1	0	0	0	0		0	0	0	0	1	BUSHES	0	0
17641	15/06/1996	20/03/2009	1	1764	12	1	1	2	15/01/2003	2	1	1	0		2	5	6	1		1		1	2	1	2	0	0	1		9		0		0	0	1	0	0	0	0		0	0	1	0	0		1	2
17658	15/01/1997	20/03/2009	1	1765	12	1	1	2	05/01/2004	2	1	1	0		2	5	6	1		10		2	2	2	2	1	1	0		0		1		0	0	1	0	0	0	0		0	0	0	1	0		0	0
17665	30/07/1994	20/03/2009	1	1766	14	1	2	2	04/01/2004	1	1	1	0		2	5	5	1		1		1	1	1	1	0	0	1		1		0		0	0	1	0	0	0	0		1	0	0	0	0		0	0
17672	15/02/1997	20/03/2009	1	1767	12	1	1	2	15/01/2002	2	1	1	0		2	6	7	1		7		1	2	2	0	1	1	0		9		1		0	0	1	0	0	0	0		0	1	0	0	0		0	0
17689	21/10/1990	20/03/2009	1	1768	18	2	2	2	03/01/2000	1	1	1	0		2	7	9	1		1		1	1	1	1	0	0	1		98	VR	0		0	0	1	0	0	0	0		0	1	0	0	0		1	1
17696	15/03/1995	20/03/2009	1	1769	14	1	2	2	20/01/2001	1	1	1	0		2	7	8	1		13	APOSTOLIC	1	1	1	1	0	0	9		1		0		0	0	1	0	0	0	0		0	0	0	1	0		0	0
17708	15/06/1994	20/03/2009	1	1770	14	1	2	2	31/01/2001	1	1	1	0		2	7	9	1		1		1	2	2	2	1	1	98	N/A	9		1		0	1	1	0	0	0	0		0	1	0	0	0		0	0
17715	15/12/1992	20/03/2009	1	1771	16	2	1	2	20/01/1999	2	1	1	0		2	8	11	1		1		1	1	2	1	0	0	98	N/A	1		0		0	0	0	1	0	0	0		0	1	0	0	0		1	2
17722	23/10/1991	20/03/2009	1	1772	17	2	1	2	15/02/2002	2	1	1	0		2	8	7	1		3		1	1	1	1	0	0	98	N/A	9		0		0	0	1	0	0	0	0		0	0	1	0	0		0	0
17739	15/10/1992	20/03/2009	1	1773	16	2	1	2	15/01/2002	2	1	1	0		2	6	7	1		1		1	1	2	2	0	0	98	N/A	1		0		0	0	1	0	0	0	0		0	0	0	1	0		0	0
17746	15/05/1996	20/03/2009	1	1774	12	1	1	2	15/01/2004	2	1	1	0		2	5	5	1		13	FREE PENTACOST	1	1	1	1	0	0	1		1		0		0	0	1	0	0	0	0		0	0	1	0	0		1	1
17760	15/06/1994	20/03/2009	1	1776	14	1	2	2	20/03/2000	1	1	1	0		2	6	8	1		13	APOSTOLIC	1	1	1	1	0	0	9		4		0		0	0	1	0	0	0	0		0	1	0	0	0		1	4
17784	21/02/1991	20/03/2009	1	1778	18	2	2	2	06/01/1998	1	1	1	0		3	2	12	1		13	APOSTOLIC	1	2	1	2	1	1	6		8		1		0	1	0	0	0	0	0		0	1	0	0	0		1	6
17791	15/06/1991	20/03/2009	1	1779	17	2	2	2	06/01/1997	1	1	1	0		3	1	11	1		3		1	1	1	1	0	0	1		1		0		0	0	1	0	0	0	0		0	1	0	0	0		1	9
17803	02/12/1991	20/03/2009	1	1780	17	2	1	2	04/01/1999	2	1	1	0		3	3	10	1		1		1	1	1	1	0	0	1		1		0		0	0	1	0	0	0	0		0	1	0	0	0		0	0
17827	15/05/1991	20/03/2009	1	1782	17	2	2	2	20/01/1999	1	1	1	0		2	8	10	1		13	PENTECOST	1	1	1	1	0	0	1		4		0		0	0	1	0	0	0	0		0	0	0	1	0		1	1
17834	15/06/1990	20/03/2009	1	1783	18	2	2	2	19/01/1998	1	1	1	0		2	8	12	1		13	HERA	1	1	1	2	0	0	7		7		0		0	1	0	0	0	0	0		0	1	0	0	0		0	0
17841	03/12/1991	20/03/2009	1	1784	17	2	1	2	01/01/1998	2	1	1	0		2	8	12	1		13	DUOD WARUOK	1	1	2	2	0	0	98	N/A	1		0		0	0	1	0	0	0	0		0	0	0	0	1	BUSHES	0	0
17858	15/06/1993	20/03/2009	1	1785	15	2	2	2	05/01/2004	1	1	1	0		2	5	5	1		2		2	2	1	1	0	0	1		0		0		0	0	1	0	0	0	0		0	1	0	0	0		0	0
17865	28/12/1991	20/03/2009	1	1786	17	2	2	2	08/01/2002	1	1	1	0		2	6	7	1		1		1	1	2	2	0	0	98	N/A	4		0		0	0	1	0	0	0	0		0	0	0	1	0		0	0
17872	02/02/1997	02/04/2009	1	1787	12	1	1	2	03/01/2005	2	1	1	0		2	3	4	1		1		1	1	1	1	0	0	4		9		0		0	0	0	0	0	0	1	Yala Swamp	0	0	0	1	0		0	0
17889	06/03/1995	02/04/2009	1	1788	14	1	2	2	04/01/2005	1	1	1	0		2	3	4	1		1		1	1	1	1	0	0	4		9		0		0	0	0	0	0	0	1	Yala Swamp	0	0	0	1	0		0	0
17896	12/12/1995	02/04/2009	1	1789	13	1	1	2	15/01/2004	2	1	1	0		2	5	5	1		1		1	1	2	0	0	0	0		3		0		0	0	1	0	0	0	0		0	1	0	0	0		1	6
17908	15/06/1993	02/04/2009	1	1790	15	2	2	2	15/01/2001	1	1	1	0		2	7	8	1		3		1	2	1	1	0	0	1		9		0		0	0	1	0	0	0	0		0	1	0	0	0		0	0
17915	03/04/1995	02/04/2009	1	1791	13	1	2	2	15/01/2004	1	1	1	0		2	6	6	1		13	victorious	1	1	1	2	0	0	3		1		0		0	0	0	1	0	0	0		0	1	0	0	0		0	0
17922	15/03/1997	02/04/2009	1	1792	12	1	1	2	15/01/2005	2	1	1	0		2	5	5	1		13	victorious	1	1	1	2	0	0	3		1		0		0	0	0	1	0	0	0		0	1	0	0	0		0	0
17939	11/08/1993	02/04/2009	1	1793	15	2	2	2	15/01/2004	1	1	1	0		2	6	6	1		13	VICTORIOUS	1	1	1	2	0	0	3		1		0		0	0	0	1	0	0	0		0	1	0	0	0		0	0
17946	18/04/1995	02/04/2009	1	1794	13	1	2	2	15/01/2002	1	1	1	0		2	8	8	1		3		1	1	1	1	0	0	1		9		0		0	0	1	0	0	0	0		0	1	0	0	0		1	9
17953	06/01/1991	02/04/2009	1	1795	18	2	1	2	15/01/1998	2	1	1	0		3	1	12	1		13	VICTORIOUS	1	1	1	1	0	0	3		9		0		0	0	1	0	0	0	0		0	1	0	0	0		1	5
17960	11/02/1997	02/04/2009	1	1796	12	1	1	2	01/01/2003	2	1	1	0		2	6	6	1		13	Free Pentecostal	2	1	1	1	0	0	98	Pastor	98	Deceased	0		0	0	1	0	0	0	0		0	1	0	0	0		1	3
17984	03/08/1994	02/04/2009	1	1798	14	1	1	2	02/01/2003	2	1	1	0		2	6	6	1		13	Victoria	1	1	1	1	0	0	6		1		0		0	0	1	0	0	0	0		0	1	0	0	0		1	1
17991	15/07/1992	02/04/2009	1	1799	16	2	1	2	02/01/2001	2	1	1	0		2	7	8	1		7		1	1	1	1	0	0	1		1		0		0	0	0	1	0	0	0		0	1	0	0	0		1	3
18006	11/02/1994	02/04/2009	1	1800	15	2	2	2	15/01/2002	1	1	1	0		2	5	7	1		7		1	1	1	1	0	0	1		1		0		0	0	1	0	0	0	0		0	1	0	0	0		1	2
18013	15/06/1993	02/04/2009	1	1801	15	2	2	2	02/01/2002	1	1	1	0		2	6	7	1		13	VICTORIOUS	2	2	2	2	1	1	98	N/A	98	N/A	9		0	0	0	1	0	0	0		0	1	0	0	0		0	0
18020	15/06/1996	02/04/2009	1	1802	12	1	1	2	05/01/2004	2	1	1	0		2	5	6	1		3		1	1	1	1	0	0	1		1		0		0	0	1	0	0	0	0		0	1	0	0	0		0	0
18037	15/06/1996	02/04/2009	1	1803	12	1	1	2	02/01/2006	2	1	1	0		2	3	3	1		1		1	1	2	2	0	0	98	N/A	7		0		0	0	0	1	0	0	0		0	0	0	1	0		0	0
18044	15/03/1994	02/04/2009	1	1804	15	2	1	2	15/01/2002	2	1	1	0		2	6	7	1		7		1	1	2	0	0	0	0		3		0		0	0	1	0	0	0	0		0	1	0	0	0		1	5
18051	15/07/1994	02/04/2009	1	1805	14	1	1	2	15/01/2001	2	1	1	0		2	7	8	5		7		1	1	1	1	0	0	3		1		0		0	0	1	0	0	0	0		0	1	0	0	0		1	3
18068	24/10/1994	02/04/2009	1	1806	14	1	2	2	15/01/2002	1	1	1	0		2	6	7	1		7		1	1	1	1	0	0	9		98	VILLAGE REPORTER	0		0	1	0	0	0	0	0		0	1	0	0	0		1	4
18075	09/06/1994	02/04/2009	1	1807	14	1	2	2	02/01/2002	1	1	1	0		2	7	8	1		2		2	2	2	2	1	1	98	N/A	98	N/A	1		0	0	1	0	0	0	0		0	1	0	0	0		0	0
18082	15/07/1995	02/04/2009	1	1808	13	1	1	2	02/01/2004	2	1	1	0		2	5	5	1		13	VICTORIOUS	2	2	2	2	1	2	98	N/A	98	N/A	9		0	0	0	1	0	0	0		0	1	0	0	0		0	0
18099	05/04/1990	02/04/2009	1	1809	18	2	1	2	15/01/2000	2	1	1	0		2	8	9	1		7		1	1	1	1	0	0	1		1		0		0	0	1	0	0	0	0		0	1	0	0	0		1	3
18101	15/06/1995	02/04/2009	1	1810	13	1	1	2	15/01/2002	2	1	1	0		2	6	7	1		7		2	0	2	0	1	1	0		0		1		0	0	1	0	0	0	0		0	1	0	0	0		0	0
18118	24/01/1995	02/04/2009	1	1811	14	1	2	2	15/01/2001	1	1	1	0		2	8	8	1		1		1	2	1	2	1	2	3		9		1		0	0	1	0	0	0	0		0	1	0	0	0		0	0
18125	15/06/1994	02/04/2009	1	1812	14	1	1	2	02/01/2002	2	1	1	0		2	6	7	1		2		1	1	1	1	0	0	1		1		0		0	0	1	0	0	0	0		0	1	0	0	0		0	0
18132	23/07/1991	02/04/2009	1	1813	17	2	2	2	15/01/1999	1	1	1	0		3	1	10	1		3		1	1	1	1	0	0	7		8		0		0	0	1	0	0	0	0		0	1	0	0	0		1	2
18149	15/11/1990	02/04/2009	1	1814	18	2	2	2	02/01/1995	1	1	1	0		3	10	12	1		12		2	2	1	2	8	8	6		98	N/A	98	N/A	0	0	1	0	0	0	0		0	0	0	1	0		0	0
18156	15/06/1994	02/04/2009	1	1815	14	1	1	2	15/01/2003	2	1	1	0		2	7	7	1		13	APOSTOLIC	1	2	1	2	1	1	7		9		1		0	0	1	0	0	0	0		0	1	0	0	0		0	0
18163	10/08/1996	02/04/2009	1	1816	12	1	1	2	15/01/2003	2	1	1	0		2	6	7	1		13	VICTORIOUS	1	1	1	1	0	0	6		1		0		0	0	1	0	0	0	0		0	1	0	0	0		1	2
18170	15/06/1996	02/04/2009	1	1817	12	1	2	2	01/01/2006	1	1	1	0		2	4	4	1		4		1	1	1	1	0	0	1		1		0		0	0	1	0	0	0	0		0	1	0	0	0		0	0
18187	27/03/1993	02/04/2009	1	1818	16	2	1	2	01/01/2002	2	1	1	0		2	6	8	1		7		1	1	1	2	0	0	7		1		0		0	0	1	0	0	0	0		0	0	0	1	0		1	2
18194	15/06/1994	02/04/2009	1	1819	14	1	1	2	15/01/2000	2	1	1	0		2	8	9	1		3		2	0	1	2	1	1	7		0		1		0	0	1	0	0	0	0		0	1	0	0	0		0	0
18206	15/06/1996	02/04/2009	1	1820	12	1	1	2	15/01/2002	2	1	1	0		2	7	8	1		13	GLAD TIDING	2	2	1	2	1	1	9		98	N/A	1		0	0	1	0	0	0	0		0	1	0	0	0		0	0
18213	21/05/1993	02/04/2009	1	1821	15	2	2	2	01/01/2002	1	1	1	0		2	7	8	1		13	FREE PENTECOSTAL	2	2	2	2	1	1	98	DECEASED	98	DECEASED	1		0	0	1	0	1	0	0		0	1	0	0	0		1	3
18220	20/04/1990	02/04/2009	1	1822	18	2	2	2	15/01/2001	1	1	2	1		2	8	9	1		13	VICTORIOUS	2	0	2	1	0	0	98	N/A	0		0		0	0	0	1	0	0	0		0	1	0	0	0		0	0
18237	02/01/1994	02/04/2009	1	1823	15	2	1	2	06/01/2002	2	1	1	0		2	6	7	1		2		1	1	2	2	0	0	98	N/A	1		0		0	0	1	0	0	0	0		0	1	0	0	0		0	0
18244	15/09/1996	02/04/2009	1	1824	12	1	2	2	15/01/2001	1	1	1	0		2	7	8	1		7		1	1	2	0	0	0	0		1		0		0	0	1	0	0	0	0		0	1	0	0	0		1	7
18251	28/11/1996	02/04/2009	1	1825	12	1	2	2	02/01/2003	1	1	1	0		2	5	6	1		7		1	1	1	1	0	0	7		1		0		0	0	1	0	0	0	0		0	1	0	0	0		1	2
18268	22/01/1991	02/04/2009	1	1826	18	2	1	2	15/01/1998	2	1	2	98	transfered to new school but awaiting admission	3	2	11	1		7		1	1	1	1	0	0	1		1		0		0	0	1	0	0	0	0		0	0	1	0	0		1	3
18275	15/06/1992	02/04/2009	1	1827	16	2	2	2	15/01/2002	1	1	1	0		2	7	7	1		7		2	0	2	0	1	1	0		0		1		0	0	1	0	0	0	0		0	0	0	1	0		0	0
18282	15/06/1991	02/04/2009	1	1828	17	2	1	2	02/01/1997	2	1	1	0		3	1	12	1		1		1	1	1	1	0	0	5		1		0		0	0	1	0	0	0	0		0	1	0	0	0		0	0
18299	20/08/1994	02/04/2009	1	1829	14	1	1	2	15/01/2002	2	1	1	0		2	7	8	1		1		1	1	1	1	0	0	1		1		0		0	0	1	0	0	0	0		0	0	0	1	0		1	1
18301	15/02/1996	02/04/2009	1	1830	13	1	1	2	01/01/2002	2	1	1	0		2	7	8	1		3		2	0	2	0	1	1	0		98	DECEASED	4		0	0	1	0	0	0	0		0	1	0	0	0		0	0
18318	15/06/1990	02/04/2009	1	1831	18	2	2	2	15/01/1999	1	1	1	0		3	1	10	1		4		1	1	1	2	0	0	6		1		0		0	0	1	0	0	0	0		0	1	0	0	0		1	2
18325	15/06/1990	02/04/2009	1	1832	18	2	2	2	15/01/2000	1	1	1	0		3	2	10	1		3		1	1	1	1	0	0	1		1		0		0	0	0	1	0	0	0		0	0	0	1	0		1	9
18332	15/06/1994	02/04/2009	1	1833	14	1	1	2	01/01/2000	2	1	1	0		3	2	10	1		13	APOSTOLIC	1	1	2	2	0	0	98	DECEASED	1		0		0	0	1	0	0	1	0		0	0	1	0	0		0	0
18349	15/06/1992	02/04/2009	1	1834	16	2	2	2	12/02/2001	1	1	1	0		2	7	9	1		7		1	1	2	1	0	0	98	DECEASED	4		0		0	0	1	0	0	0	0		0	1	0	0	0		0	0
18356	15/06/1994	02/04/2009	1	1835	14	1	2	2	06/02/2001	1	1	1	0		3	1	9	1		10		1	2	2	2	1	1	98	DECEASED	4		1		0	0	1	0	0	0	0		0	1	0	0	0		0	0
18363	15/06/1993	02/04/2009	1	1836	15	2	2	2	15/01/2001	1	1	1	0		2	7	9	1		1		2	0	2	2	1	1	98	N/A	0		1		0	0	1	0	0	0	0		0	1	0	0	0		1	3
18370	15/06/1996	02/04/2009	1	1837	12	1	1	2	02/01/2004	2	1	1	0		2	5	5	1		7		1	1	2	1	0	0	98	N/A	7		0		0	0	1	0	0	0	0		0	1	0	0	0		0	0
18387	15/05/1991	02/04/2009	1	1838	17	2	2	2	15/01/2002	1	1	1	0		2	6	7	1		7		1	2	1	1	0	0	7		4		0		0	0	1	0	0	0	0		0	1	0	0	0		1	2
18394	15/06/1996	02/04/2009	1	1839	12	1	2	2	02/01/2003	1	1	1	0		2	5	6	1		7		1	1	1	1	0	0	1		1		0		0	0	1	0	0	0	0		0	1	0	0	0		0	0
18406	15/06/1992	02/04/2009	1	1840	16	2	2	2	15/01/2001	1	1	1	0		2	7	8	1		7		1	1	1	1	0	0	1		1		0		0	0	1	0	0	0	0		0	1	0	0	0		0	0
18413	15/10/1990	02/04/2009	1	1841	18	2	2	2	28/01/1998	2	1	1	0		2	7	9	1		1		1	1	1	1	0	0	2		1		0		0	1	1	0	0	0	0		0	1	0	0	0		1	5
18420	15/07/1995	02/04/2009	1	1842	13	1	2	2	02/01/2003	1	1	1	0		2	5	6	1		7		1	1	2	0	0	0	0		1		0		0	0	1	0	0	0	0		0	1	0	0	0		0	0
18437	15/06/1994	02/04/2009	1	1843	14	1	1	2	15/01/2003	2	1	1	0		2	6	6	1		10		1	1	2	0	0	0	0		1		0		0	0	1	0	0	0	0		0	1	0	0	0		0	0
18451	07/12/1995	02/04/2009	1	1845	13	1	1	2	01/01/2002	2	1	1	0		2	5	7	1		7		1	1	1	1	0	0	9		9		0		0	0	1	0	0	0	0		0	1	0	0	0		0	0
18468	15/06/1991	03/04/2009	1	1846	17	2	1	2	15/01/2002	2	1	1	0		2	6	7	1		10		1	1	1	1	0	0	1		1		0		0	0	1	0	0	0	0		0	1	0	0	0		1	1
18475	15/06/1994	03/04/2009	1	1847	14	1	1	2	15/01/2003	2	1	1	0		2	5	6	1		10		1	1	1	1	0	0	1		1		0		0	0	1	0	0	0	0		0	1	0	0	0		1	1
18482	15/06/1992	03/04/2009	1	1848	16	2	2	2	15/01/2002	1	1	1	0		2	6	7	1		2		1	1	1	1	0	0	1		1		0		0	0	1	0	0	0	0		0	1	0	0	0		1	2
18499	15/06/1995	03/04/2009	1	1849	13	1	2	2	15/01/2003	1	1	1	0		2	4	6	1		2		1	1	1	1	0	0	1		1		0		0	0	1	0	0	0	0		0	1	0	0	0		1	1
18501	15/06/1996	03/04/2009	1	1850	12	1	2	2	12/01/2004	1	1	1	0		2	6	6	1		1		1	1	1	1	0	0	1		1		0		0	0	1	0	0	0	0		0	1	0	0	0		0	0
18518	15/06/1994	03/04/2009	1	1851	14	1	1	2	10/01/2000	2	1	1	0		2	8	9	1		1		1	1	1	1	0	0	1		1		0		0	0	1	0	0	0	0		0	1	0	0	0		0	0
18525	15/05/1993	03/04/2009	1	1852	15	2	1	2	15/01/2000	2	1	1	0		2	8	10	1		1		1	1	1	1	0	0	7		98	contract	0		0	0	1	0	0	0	0		0	1	0	0	0		0	0
18532	15/09/1996	03/04/2009	1	1853	12	1	1	2	15/01/2003	2	1	1	0		2	7	7	1		1		1	1	1	1	0	0	7		98	contract	0		0	0	1	0	0	0	0		0	1	0	0	0		0	0
18549	15/06/1996	03/04/2009	1	1854	12	1	2	2	15/01/2004	1	1	1	0		2	6	6	1		13	COPTIC	2	0	2	2	0	0	98	N/A	0		0		0	0	1	0	0	0	0		0	0	0	1	0		0	0
18563	12/01/1997	03/04/2009	1	1856	12	1	2	2	03/01/2002	1	1	1	0		2	6	7	1		7		1	1	2	2	0	0	98	N/A	4		0		0	0	1	0	0	0	0		0	1	0	0	0		0	0
18570	15/06/1996	03/04/2009	1	1857	12	1	1	2	15/01/2007	2	1	1	0		2	2	3	1		2		1	1	1	1	0	0	1		1		0		0	0	1	0	0	0	0		0	1	0	0	0		1	4
18587	15/06/1996	03/04/2009	1	1858	12	1	1	2	15/01/2007	2	1	1	0		2	2	3	1		2		1	1	1	1	0	0	1		1		0		0	0	1	0	0	0	0		0	1	0	0	0		1	4
18594	12/05/1992	03/04/2009	1	1859	16	2	2	2	03/01/2000	1	1	1	0		2	7	9	1		7		1	1	2	2	0	0	98	N/a	9		0		0	0	1	0	0	0	0		0	1	0	0	0		1	6
18606	15/06/1996	03/04/2009	1	1860	12	1	2	2	15/01/2004	1	1	1	0		2	5	6	1		1		2	0	2	1	0	0	7		0		0		0	0	1	0	0	0	0		0	1	0	0	0		0	0
18613	23/11/1996	03/04/2009	1	1861	12	1	1	2	15/01/2004	2	1	1	0		2	4	6	1		13	PENTACOST	1	1	1	1	0	0	6		1		0		0	0	1	0	0	0	0		0	0	0	1	0		1	1
18620	15/06/1995	03/04/2009	1	1862	13	1	1	2	10/01/2005	2	1	1	0		2	4	5	1		2		1	1	2	1	0	0	98	DECEASED	4		0		0	0	1	0	0	0	0		0	1	0	0	0		0	0
18637	15/08/1993	03/04/2009	1	1863	15	2	2	2	15/01/2000	1	1	1	0		2	8	9	1		7		1	1	1	1	0	0	7		9		0		0	0	1	0	0	0	0		0	1	0	0	0		1	6
18644	29/03/1993	03/04/2009	1	1864	16	2	1	2	15/01/2000	2	1	1	0		2	8	9	1		7		1	1	1	1	0	0	1		1		0		0	1	0	0	0	0	0		0	1	0	0	0		0	0
18651	15/06/1993	03/04/2009	1	1865	15	2	2	2	03/01/2000	1	1	1	0		2	8	9	1		1		2	2	1	1	0	0	98	Retired Teacher	98	N/A	0		0	0	1	0	0	0	0		0	1	0	0	0		1	1
18668	15/06/1992	03/04/2009	1	1866	16	2	2	2	03/01/2001	1	1	1	0		2	7	8	1		7		1	1	1	1	0	0	1		1		0		0	0	1	0	0	0	0		0	0	0	1	0		1	2
18675	15/06/1993	03/04/2009	1	1867	15	2	2	2	15/01/2002	1	1	1	0		2	7	8	1		2		1	1	1	2	0	0	3		9		0		0	0	1	0	0	0	0		0	0	0	1	0		0	0
18682	15/06/1996	03/04/2009	1	1868	12	1	2	2	15/01/2004	1	1	1	0		2	5	6	1		2		1	1	1	2	0	0	3		9		0		0	0	1	0	0	0	0		0	0	0	1	0		0	0
18699	15/06/1993	03/04/2009	1	1869	15	2	1	2	15/01/2002	2	1	1	0		2	7	8	1		2		1	2	8	0	1	1	0		9		9		0	0	1	0	0	0	0		0	0	0	1	0		0	0
18701	06/05/1996	03/04/2009	1	1870	12	1	1	2	10/01/2000	2	1	1	0		2	7	9	1		4		1	1	1	1	0	0	1		1		0		0	0	1	0	0	0	0		0	0	0	1	0		0	0
18718	15/06/1992	03/04/2009	1	1871	16	2	2	2	13/01/1998	1	1	1	0		3	1	11	1		4		1	1	1	1	0	0	1		1		0		0	0	1	0	0	0	0		0	0	0	1	0		0	0
18725	20/04/1995	03/04/2009	1	1872	13	1	1	2	15/01/2002	2	1	1	0		2	6	7	1		10		2	0	1	1	0	0	1		0		0		0	0	1	0	0	0	0		0	1	0	0	0		0	0
18732	15/06/1993	03/04/2009	1	1873	15	2	1	2	15/01/2001	2	1	1	0		2	7	8	1		7		1	1	1	1	0	0	1		1		0		0	1	0	0	0	0	0		0	1	0	0	0		0	0
18749	07/03/1997	03/04/2009	1	1874	12	1	2	2	03/01/2003	1	1	1	0		2	6	6	1		13	POWER OF JESUS	1	2	2	2	1	1	98	N/A	98	SALOONIST	6		0	0	1	0	0	0	0		0	1	0	0	0		1	1
18756	15/06/1990	03/04/2009	1	1875	18	2	2	2	03/01/2002	1	1	1	0		2	7	8	1		7		1	1	1	1	0	0	1		1		0		0	0	1	0	0	0	0		0	1	0	0	0		1	2
18763	15/06/1992	03/04/2009	1	1876	16	2	1	2	15/01/2001	2	1	1	0		2	7	8	1		7		2	0	1	1	0	0	1		0		0		0	0	1	0	0	0	0		0	0	0	1	0		0	0
18770	15/06/1993	03/04/2009	1	1877	15	2	1	2	15/01/2001	2	1	1	0		2	7	8	1		3		1	1	1	1	0	0	1		1		0		0	0	1	0	0	0	0		0	1	0	0	0		0	0
18787	15/06/1990	03/04/2009	1	1878	18	2	2	2	03/01/2000	1	1	2	98	social problems	2	6	6	1		7		1	2	1	1	0	0	7		98	N/A	0		0	0	1	0	0	0	0		0	1	0	0	0		1	5
18794	26/02/1992	03/04/2009	1	1879	17	2	2	2	15/01/1998	1	1	1	0		3	2	11	1		1		1	1	1	1	0	0	1		1		0		0	0	1	0	0	0	0		0	1	0	0	0		0	0
18806	15/06/1992	03/04/2009	1	1880	16	2	2	2	12/01/1998	1	1	1	0		3	2	12	1		3		2	2	1	2	1	1	7		98	DECEASED	1		0	0	1	1	0	0	0		0	1	0	0	0		0	0
18813	18/06/1990	03/04/2009	1	1881	18	2	1	2	15/01/1996	2	1	1	0		3	4	13	1		3		1	1	1	1	0	0	98	RETIRED RAILWAY OFFICER	9		0		0	0	1	0	0	0	0		0	0	0	1	0		1	4
18820	15/06/1994	03/04/2009	1	1882	14	1	2	2	03/01/2002	1	1	2	6		2	6	6	1		3		1	1	1	1	0	0	9		9		0		0	0	1	0	0	0	0		0	1	0	0	0		1	1
18837	15/06/1993	03/04/2009	1	1883	15	2	1	2	15/01/2002	2	1	1	0		2	7	7	1		7		1	1	1	1	0	0	1		4		0		0	0	1	0	0	0	0		0	1	0	0	0		0	0
18844	07/06/1993	03/04/2009	1	1884	15	2	1	2	15/01/2004	2	1	1	0		2	6	6	1		10		1	1	1	1	0	0	5		9		0		0	0	1	0	0	0	0		0	0	0	1	0		0	0
18851	06/02/1992	03/04/2009	1	1885	17	2	2	2	15/01/2003	1	1	2	7		2	6	6	1		10		1	1	1	1	0	0	4		9		0		0	0	1	0	0	0	0		0	0	0	1	0		0	0
18868	20/05/1992	03/04/2009	1	1886	16	2	2	2	12/01/1998	1	1	1	0		3	1	11	1		7		1	1	2	2	0	0	98	DECEASED	4		0		0	0	1	0	0	0	0		0	1	0	0	0		0	0
18875	15/06/1990	03/04/2009	1	1887	18	2	2	2	15/01/2002	1	1	1	0		2	7	8	1		13	MASTERED SEED	1	1	1	1	0	0	1		1		0		0	0	1	0	0	0	0		0	1	0	0	0		1	10
18882	15/06/1993	03/04/2009	1	1888	15	2	2	2	15/02/2001	1	1	1	0		2	7	9	1		13	mastered seed	1	1	1	1	0	0	1		1		0		0	0	1	0	0	0	0		0	1	0	0	0		1	10
18899	15/06/1996	03/04/2009	1	1889	12	1	2	2	15/01/2004	1	1	1	0		2	5	6	1		1		1	1	1	1	0	0	1		1		0		0	0	0	1	0	0	0		0	1	0	0	0		1	9
18901	15/06/1995	03/04/2009	1	1890	13	1	1	2	15/01/2002	2	1	1	0		2	7	8	1		1		2	2	2	2	1	1	98	N/A	98	N/A	1		0	0	0	1	0	0	0		0	1	0	0	0		1	9
18925	26/06/1996	03/04/2009	1	1892	12	1	2	2	03/01/2007	1	1	1	0		2	2	2	1		3		2	2	1	2	1	1	6		98	N/A	98	SALOONIST	0	0	1	0	0	0	0		0	0	1	0	0		0	0
18932	15/06/1994	03/04/2009	1	1893	14	1	2	2	15/01/2001	1	1	1	0		2	6	8	1		1		1	2	1	1	0	0	1		9		0		0	0	1	0	0	0	0		0	0	0	1	0		1	7
18949	21/03/1991	03/04/2009	1	1894	18	2	1	2	15/01/1997	2	1	2	1		2	8	9	1		7		1	1	1	1	0	0	9		1		0		0	0	1	0	0	0	0		0	1	0	0	0		1	8
18956	22/02/1993	03/04/2009	1	1895	16	2	2	2	05/01/1999	1	1	1	0		3	2	10	1		13	VOICE OF SALVATION	1	1	1	1	0	0	1		1		0		0	0	0	1	0	0	0		0	0	0	1	0		1	2
18963	15/12/1992	03/04/2009	1	1896	16	2	2	2	15/01/2000	1	1	1	0		2	1	10	1		1		1	1	1	1	0	0	1		1		0		0	0	1	0	0	0	0		0	0	0	1	0		1	1
18970	03/06/1996	03/04/2009	1	1897	12	1	1	2	07/01/2002	2	1	1	0		2	6	7	1		1		1	1	2	0	0	0	98	DECEASED	4		0		0	0	1	0	0	0	0		0	1	0	0	0		1	1
18987	15/06/1995	09/04/2009	1	1898	13	1	1	2	15/01/2002	2	1	1	0		2	7	7	1		2		2	2	2	2	1	1	98	N/A	98	N/A	1		0	0	0	1	0	0	0		0	1	0	0	0		1	6
18994	03/05/1996	09/04/2009	1	1899	12	1	1	2	03/02/2003	2	1	1	0		2	6	7	1		3		1	1	1	1	0	0	1		1		0		0	0	1	0	0	0	0		0	1	0	0	0		1	10
19009	06/08/1994	09/04/2009	1	1900	14	1	2	2	15/01/2002	1	1	1	0		2	7	7	1		7		1	1	1	1	0	0	9		9		0		0	0	1	0	0	0	0		0	1	0	0	0		0	0
19016	21/04/1996	09/04/2009	1	1901	12	1	2	2	09/01/2002	1	1	1	0		2	7	7	1		3		1	1	1	1	0	0	6		1		0		0	0	1	0	0	0	0		0	1	0	0	0		0	0
19023	18/03/1997	09/04/2009	1	1902	12	1	1	2	01/01/2003	2	1	1	0		2	6	6	1		7		1	1	1	1	0	0	1		1		0		0	0	1	0	0	0	0		0	1	0	0	0		1	1
19030	02/02/1997	09/04/2009	1	1903	12	1	2	2	12/01/2004	1	1	1	0		2	6	6	1		7		1	1	2	2	0	0	98	Deceased	1		0		0	0	1	0	0	0	0		0	0	0	1	0		1	1
19047	15/06/1993	09/04/2009	1	1904	15	2	1	2	15/01/2002	2	1	1	0		2	7	8	1		7		1	1	1	1	0	0	1		1		0		0	0	1	0	0	0	0		0	0	1	0	0		1	2
19054	07/05/1996	09/04/2009	1	1905	12	1	2	2	15/01/2002	1	1	1	0		2	7	6	1		3		1	1	1	1	0	0	1		1		0		0	0	1	0	0	0	0		0	1	0	0	0		0	0
19061	15/06/1992	09/04/2009	1	1906	16	2	2	2	09/01/1999	1	1	1	0		3	1	10	1		13	JEHOVA WITNESS	1	1	1	2	0	0	8		9		0		0	0	0	1	0	0	0		0	1	0	0	0		1	6
19078	15/06/1996	09/04/2009	1	1907	12	1	2	2	09/01/2002	1	1	1	0		2	6	7	1		13	JEHOVA WITNESS	1	1	1	2	0	0	8		9		0		0	0	0	1	0	0	0		0	1	0	0	0		1	6
19085	10/11/1995	09/04/2009	1	1908	13	1	1	2	15/01/2002	2	1	1	0		2	7	7	1		3		1	1	2	0	0	0	0		1		0		0	0	1	0	0	0	0		0	1	0	0	0		0	0
19092	15/06/1992	09/04/2009	1	1909	16	2	1	2	15/01/2000	2	1	1	0		2	7	9	1		10		1	1	1	1	0	0	1		8		0		0	0	1	0	0	0	0		0	1	0	0	0		0	0
19104	15/06/1996	09/04/2009	1	1910	12	1	1	2	15/01/2002	2	1	1	0		2	6	6	1		10		1	1	1	1	0	0	1		8		0		0	0	1	0	0	0	0		0	1	0	0	0		0	2
19111	15/07/1996	09/04/2009	1	1911	12	1	1	2	15/01/2003	2	1	1	0		2	6	6	1		3		1	1	1	1	0	0	7		4		0		0	0	1	0	0	0	0		0	0	0	1	0		1	2
19128	15/06/1995	09/04/2009	1	1912	13	1	2	2	04/01/2000	1	1	1	0		2	7	9	1		7		2	2	2	2	1	1	98	N/A	98	N/A	1		0	0	1	0	0	0	0		0	1	0	0	0		0	0
19135	08/08/1995	09/04/2009	1	1913	13	1	1	2	13/01/2003	2	1	1	0		2	7	7	1		7		1	1	1	1	0	0	4		1		0		0	0	1	0	0	0	0		0	0	0	1	0		1	10
19142	22/02/1993	09/04/2009	1	1914	16	2	1	2	14/01/2002	2	1	1	0		2	7	8	1		7		1	1	1	1	0	0	4		1		0		0	0	1	0	0	0	0		0	0	0	1	0		1	10
19159	15/06/1993	09/04/2009	1	1915	15	2	1	2	01/01/2003	2	1	1	0		2	7	7	1		1		1	1	1	1	0	0	1		1		0		0	0	1	0	0	0	0		0	1	0	0	0		1	2
19166	15/04/1995	09/04/2009	1	1916	13	1	2	2	15/01/2002	1	1	1	0		2	6	7	1		10		1	1	2	0	0	0	0		1		0		0	0	1	0	0	0	0		0	1	0	0	0		0	0
19173	15/06/1994	09/04/2009	1	1917	14	1	2	2	09/01/2003	1	1	1	0		2	5	6	1		1		2	2	2	2	1	1	98	N/A	98	N/A	1		0	0	1	0	0	0	0		0	0	0	1	0		1	5
19180	15/06/1993	09/04/2009	1	1918	15	2	2	2	15/01/2000	1	1	1	0		2	7	9	1		10		1	1	2	0	0	0	0		1		0		0	0	1	0	0	0	0		0	1	0	0	0		0	0
19197	20/01/1996	09/04/2009	1	1919	13	1	1	2	15/01/2003	2	1	1	0		2	6	6	1		2		1	1	1	2	0	0	6		1		0		0	0	1	0	0	0	0		0	1	0	0	0		0	0
19209	07/07/1993	09/04/2009	1	1920	15	2	1	2	15/01/2001	2	1	1	0		2	8	8	1		7		1	1	1	2	0	0	3		1		0		0	0	1	0	0	0	0		0	0	1	0	0		0	0
19216	09/08/1993	09/04/2009	1	1921	15	2	1	2	13/01/2003	2	1	1	0		2	6	7	1		10		1	1	1	1	0	0	1		1		0		0	0	1	0	0	0	0		0	1	0	0	0		1	3
19223	22/09/1991	09/04/2009	1	1922	17	2	1	2	15/01/2001	2	1	1	0		2	7	8	1		2		1	1	1	1	0	0	1		1		0		0	0	1	0	0	0	0		0	0	0	1	0		1	2
19230	15/06/1991	09/04/2009	1	1923	17	2	1	2	12/01/2000	2	1	2	11		2	8	8	1		7		1	2	1	2	2	2	1		3		98	N/A	0	0	1	0	0	0	0		0	0	0	1	0		1	3
19247	10/05/1994	09/04/2009	1	1924	14	1	2	2	01/01/2001	1	1	1	0		2	7	9	1		13	Apostolic	1	1	1	2	0	0	7		1		0		0	0	1	0	0	0	0		0	1	0	0	0		1	5
19254	15/06/1994	09/04/2009	1	1925	14	1	1	2	13/01/2003	2	1	1	0		2	7	7	1		3		1	1	1	1	0	0	6		1		0		0	0	1	0	0	0	0		0	1	0	0	0		1	7
19261	15/06/1995	09/04/2009	1	1926	13	1	1	2	15/01/2005	2	1	1	0		2	3	4	1		7		1	1	1	1	0	0	1		1		0		0	0	1	0	0	0	0		0	1	0	0	0		0	0
19278	01/07/1993	09/04/2009	1	1927	15	2	1	2	15/01/2001	2	1	1	0		2	7	8	1		7		1	1	1	1	0	0	1		1		0		0	0	1	0	0	0	0		0	1	0	0	0		0	0
19285	10/03/1997	09/04/2009	1	1928	12	1	1	2	09/01/2002	2	1	1	0		2	7	0	1		2		1	1	1	1	0	0	98	HOTELIER	4		0		0	0	0	1	0	0	0		0	1	0	0	0		1	4
19292	23/05/1995	09/04/2009	1	1929	13	1	2	2	09/01/2002	1	1	1	0		2	6	7	1		2		1	1	1	1	0	0	98	HOTELIER	4		0		0	0	1	0	0	0	0		0	1	0	0	0		1	4
19304	28/03/1997	09/04/2009	1	1930	12	1	1	2	05/01/2005	2	1	1	0		2	4	4	1		2		1	1	1	1	0	0	1		1		0		0	0	1	0	0	0	0		0	0	1	0	0		1	2
19311	14/04/1995	09/04/2009	1	1931	13	1	2	2	15/01/2003	1	1	1	0		2	6	6	1		2		1	1	1	1	0	0	1		1		0		0	0	1	0	0	0	0		0	0	0	1	0		1	2
19328	15/06/1994	09/04/2009	1	1932	14	1	1	2	15/01/2003	2	1	1	0		2	5	6	1		7		1	1	1	1	0	0	1		1		0		0	0	1	0	0	0	0		0	0	0	1	0		1	4
19335	18/01/1997	09/04/2009	1	1933	12	1	1	2	15/01/2004	2	1	1	0		2	4	5	1		1		2	0	2	2	1	1	98	N/A	0		1		0	0	1	0	0	0	0		0	1	0	0	0		1	7
19359	15/08/1996	09/04/2009	1	1935	12	1	2	2	09/01/2006	1	1	1	0		2	3	4	1		2		1	1	1	1	0	0	1		1		0		0	0	1	0	0	0	0		0	1	0	0	0		1	4
19366	15/11/1996	09/04/2009	1	1936	12	1	1	2	10/01/2006	2	1	1	0		2	4	4	1		1		1	2	8	0	0	0	98	Born out of wedlock	9		0		0	0	1	0	0	0	0		0	0	0	1	0		0	0
19373	15/06/1992	09/04/2009	1	1937	16	2	1	2	14/01/2002	2	1	1	0		2	7	8	1		1		2	2	1	2	1	1	3		98	DECEASED	1		0	0	1	0	0	0	0		0	0	0	1	0		1	1
19380	15/10/1995	09/04/2009	1	1938	13	1	1	2	14/01/2002	2	1	1	0		2	8	8	1		3		1	1	1	1	0	0	1		1		0		0	0	1	0	0	0	0		0	1	0	0	0		0	0
19397	15/06/1993	09/04/2009	1	1939	15	2	1	2	09/01/2002	2	1	2	2		2	7	7	1		7		2	2	1	1	0	0	7		98	N/A	0		0	0	1	0	0	0	0		0	0	0	1	0		1	3
19409	15/06/1995	09/04/2009	1	1940	13	1	1	2	15/01/2003	2	1	1	0		2	6	6	1		1		1	2	1	2	1	1	98	UNK	9		1		0	0	1	0	0	0	0		0	1	0	0	0		1	3
19416	15/06/1993	09/04/2009	1	1941	15	2	2	2	09/01/2004	1	1	1	0		2	5	5	1		7		1	2	1	2	1	1	9		4		1		0	0	1	0	0	0	0		0	1	0	0	0		1	1
19423	21/01/1994	09/04/2009	1	1942	15	2	1	2	09/01/2004	2	1	1	0		2	4	5	1		7		1	1	1	1	0	0	1		1		0		0	0	1	0	0	0	0		0	1	0	0	0		1	2
19430	11/12/1992	09/04/2009	1	1943	16	2	2	2	15/01/2000	1	1	1	0		2	7	9	1		3		1	1	2	0	0	0	0		98	VR	0		0	0	1	0	0	0	0		0	0	1	0	0		1	5
19447	15/06/1993	09/04/2009	1	1944	15	2	1	2	09/01/1998	2	1	1	0		3	1	11	1		2		1	1	1	1	0	0	1		1		0		0	0	1	0	0	0	0		0	1	0	0	0		1	4
19454	20/03/1995	09/04/2009	1	1945	14	1	1	2	13/01/2003	2	1	1	0		2	6	7	1		10		1	1	1	1	0	0	1		1		0		0	0	1	0	0	0	0		0	1	0	0	0		0	0
19461	09/11/1992	09/04/2009	1	1946	16	2	1	2	15/01/2001	2	1	1	0		2	8	9	1		3		1	1	2	2	0	0	98	deceased	1		0		0	0	1	0	0	0	0		0	1	0	0	0		1	1
19478	15/10/1992	09/04/2009	1	1947	16	2	2	2	10/01/2000	1	1	1	0		3	1	10	1		4		1	1	1	1	0	0	3		1		0		0	0	1	0	0	0	0		0	0	0	1	0		0	0
19485	06/07/1996	09/04/2009	1	1948	12	1	2	2	13/01/2003	1	1	1	0		2	6	7	1		1		1	1	1	1	0	0	1		1		0		0	0	1	0	0	0	0		0	1	0	0	0		1	22
19492	15/06/1992	09/04/2009	1	1949	16	2	1	2	14/01/2002	2	1	1	0		2	7	8	1		3		2	2	2	2	1	1	98	DECEASED	98	DECEASED	1		0	0	1	0	0	0	0		0	1	0	0	0		1	8
19504	15/09/1995	09/04/2009	1	1950	13	1	1	2	09/01/2001	2	1	1	0		2	6	8	1		1		1	1	1	1	0	0	1		1		0		0	0	0	1	0	0	0		0	0	1	0	0		0	0
19511	06/03/1992	09/04/2009	1	1951	17	2	1	2	15/01/2000	2	1	1	0		2	8	9	1		1		1	1	1	1	0	0	9		1		0		0	0	1	0	0	0	0		0	1	0	0	0		1	2
19528	30/07/1995	09/04/2009	1	1952	13	1	2	2	15/01/2003	1	1	1	0		2	5	6	1		1		1	1	1	1	0	0	9		1		0		0	0	1	0	0	0	0		0	1	0	0	0		1	2
19535	15/06/1991	09/04/2009	1	1953	17	2	2	2	15/01/1999	1	1	1	0		3	3	11	1		7		1	1	1	1	0	0	1		1		0		0	0	1	0	0	0	0		0	1	0	0	0		1	2
19542	15/06/1991	09/04/2009	1	1954	17	2	1	2	15/01/1997	2	1	1	0		3	2	12	1		7		1	1	1	1	0	0	1		1		0		0	0	1	0	0	0	0		0	1	0	0	0		1	2
19559	15/06/1990	09/04/2009	1	1955	18	2	2	2	09/04/1998	1	1	1	0		3	2	11	1		3		1	2	2	2	1	2	98	N/A	1		98	N/A	0	0	1	0	0	0	0		0	1	0	0	0		0	0
19566	13/11/1995	09/04/2009	1	1956	13	1	2	2	09/01/2002	1	1	1	0		2	5	7	1		13	MUSTARD SEED	1	1	1	1	0	0	1		4		0		0	0	1	0	0	0	0		0	0	1	0	0		1	4
19573	02/05/1992	09/04/2009	1	1957	16	2	2	2	09/01/1998	1	1	2	1		2	5	5	1		13	ORTHODOX	1	1	2	2	0	0	98	N/A	1		0		0	0	1	0	0	0	0		0	0	0	1	0		1	1
19580	15/09/1991	09/04/2009	1	1958	17	2	2	2	15/01/2001	1	1	1	0		2	6	8	1		7		1	1	1	1	0	0	1		1		0		0	0	1	0	0	0	0		0	0	0	1	0		1	2
19597	20/02/1991	09/04/2009	1	1959	18	2	2	2	15/01/1997	1	1	1	0		3	3	12	1		3		1	1	2	0	0	0	0		1		0		0	0	1	0	0	0	0		0	1	0	0	0		0	0
19609	05/12/1996	09/04/2009	1	1960	12	1	1	2	15/01/2003	2	1	1	0		2	5	6	1		3		1	1	1	1	0	0	5		9		0		0	0	1	0	0	0	0		0	1	0	0	0		1	2
19616	15/06/1993	09/04/2009	1	1961	15	2	1	2	09/01/2001	2	1	1	0		2	7	8	1		2		1	1	2	2	0	0	98	N/A	98	VR	0		0	0	1	0	0	0	0		0	0	0	1	0		1	4
19623	03/10/1996	09/04/2009	1	1962	12	1	2	2	09/01/2002	1	1	1	0		2	2	6	1		2		1	1	1	1	0	0	1		1		0		0	0	1	0	0	0	0		0	0	0	1	0		0	0
19630	15/01/1995	09/04/2009	1	1963	14	1	1	2	14/01/2002	2	1	1	0		2	7	8	1		3		1	1	2	2	0	0	98	DECEASED	1		0		0	0	1	0	0	0	0		0	1	0	0	0		1	2
19647	09/03/1997	09/04/2009	1	1964	12	1	1	2	13/01/2003	2	1	1	0		2	5	7	1		2		1	1	1	1	0	0	1		1		0		1	0	1	0	0	0	0		0	0	0	1	0		0	0
19654	17/01/1994	09/04/2009	1	1965	15	2	1	2	01/01/1900	2	2	2	3		1	0	0	1		2		1	1	1	1	0	0	1		1		0		1	0	0	0	0	0	0		0	0	0	1	0		0	0
19678	15/06/1996	09/04/2009	1	1967	12	1	2	2	14/01/2002	1	1	1	0		2	6	8	1		7		1	1	1	1	0	0	1		4		0		0	0	1	0	0	0	0		0	0	0	1	0		1	4
19685	15/06/1992	09/04/2009	1	1968	16	2	1	2	15/01/2001	2	1	1	0		2	8	9	1		1		1	1	1	1	0	0	1		1		0		0	0	1	0	0	0	0		0	0	0	1	0		0	0
19692	15/06/1990	09/04/2009	1	1969	18	2	2	2	15/01/2002	1	1	1	0		2	6	7	1		2		2	0	2	0	1	1	0		0		9		0	0	1	0	0	0	0		0	1	0	0	0		1	4
19704	14/07/1994	09/04/2009	1	1970	14	1	2	2	09/01/2001	1	1	1	0		2	7	8	1		13	POWER OF TRINITY	1	1	1	1	0	0	1		1		0		0	0	1	0	0	0	0		0	1	0	0	0		0	0
19711	15/06/1996	09/04/2009	1	1971	12	1	1	2	15/01/2004	2	1	1	0		2	4	5	1		2		1	1	1	1	0	0	1		1		0		0	0	1	0	0	0	0		0	1	0	0	0		1	4
19728	28/09/1993	09/04/2009	1	1972	15	2	2	2	15/01/2001	1	1	1	0		2	7	8	1		10		1	1	1	1	0	0	1		1		0		0	0	1	0	0	0	0		0	1	0	0	0		1	4
19735	20/06/1991	09/04/2009	1	1973	17	2	1	2	09/01/1998	2	1	1	0		3	2	11	1		13	VOICE OF SALVATION	1	1	2	2	0	0	98	N/A	9		0		0	0	1	0	0	0	0		0	0	1	0	0		0	0
19742	28/11/1994	09/04/2009	1	1974	14	1	1	2	09/03/2003	2	1	1	0		2	6	6	1		13	VOICE OF SALVATION	1	1	2	2	0	0	98	N/A	1		0		0	0	0	1	0	0	0		0	0	0	1	0		0	0
19759	15/02/1994	09/04/2009	1	1975	15	2	2	2	09/01/2001	1	1	1	0		2	7	8	1		10		1	1	2	2	0	0	98	N/A	9		0		0	0	1	0	0	0	0		0	1	0	0	0		0	0
19766	23/04/1992	09/04/2009	1	1976	16	2	2	2	15/01/1999	1	1	1	0		3	2	10	1		3		2	0	2	0	1	1	0		0		1		0	0	1	0	0	1	0		0	1	0	0	0		1	6
19773	31/05/1992	09/04/2009	1	1977	16	2	1	2	15/01/1998	2	1	1	0		3	2	11	1		7		1	1	2	0	0	0	0		1		0		0	0	1	0	0	0	0		0	1	0	0	0		0	0
19780	18/03/1996	09/04/2009	1	1978	13	1	2	2	15/01/2002	1	1	1	0		2	7	7	1		7		1	1	2	0	0	0	0		1		0		0	0	1	0	0	0	0		0	1	0	0	0		0	0
19797	15/06/1993	09/04/2009	1	1979	15	2	1	2	15/01/2001	2	1	2	2		2	6	7	1		7		2	0	2	0	1	1	0		0		1		0	0	1	0	0	0	0		0	1	0	0	0		0	0
19809	28/02/1997	09/04/2009	1	1980	12	1	2	2	09/01/2005	1	1	1	0		2	3	4	1		7		1	1	1	1	0	0	1		1		0		0	0	1	0	0	0	0		0	1	0	0	0		0	0
19816	09/11/1993	09/04/2009	1	1981	15	2	2	2	15/01/2000	1	1	1	0		2	7	9	1		2		2	0	1	1	0	0	1		0		0		0	0	1	0	0	0	0		0	0	0	1	0		0	0
19823	15/06/1994	09/04/2009	1	1982	14	1	2	2	15/01/2002	1	1	1	0		2	4	7	1		2		2	0	1	1	0	0	1		0		0		0	0	1	0	0	0	0		0	0	0	1	0		0	0
19830	15/06/1995	09/04/2009	1	1983	13	1	1	2	15/01/2003	2	1	1	0		2	5	6	1		3		2	1	2	2	0	0	98	N/A	98	N/A	0		0	0	1	0	0	0	0		0	1	0	0	0		1	6
19847	15/06/1995	09/04/2009	1	1984	13	1	1	2	15/01/2000	2	1	1	0		2	7	9	1		2		1	1	1	1	0	0	1		4		0		0	0	1	0	0	0	0		0	1	0	0	0		1	4
19854	15/06/1994	09/04/2009	1	1985	14	1	2	2	10/01/2005	1	1	1	0		2	5	5	1		2		2	2	2	2	1	1	98	DECEASED	98	DECEASED	1		0	0	1	0	0	0	0		0	0	0	1	0		1	2
19861	22/06/1993	09/04/2009	1	1986	15	2	2	2	15/01/2000	1	1	1	0		2	8	9	1		3		2	1	1	1	0	0	9		98	N/A	0		0	0	1	0	0	0	0		0	1	0	0	0		0	0
19878	15/06/1991	09/04/2009	1	1987	17	2	2	2	09/01/1997	1	1	1	0		3	3	12	1		3		2	2	2	2	1	1	98	N/A	98	N/A	1		0	0	1	0	0	0	0		0	1	0	0	0		1	7
19885	23/11/1995	09/04/2009	1	1988	13	1	2	2	15/01/2001	1	1	1	0		2	6	8	1		1		1	2	2	0	1	1	0		9		1		0	0	1	0	0	0	0		0	0	0	1	0		1	4
19892	15/06/1994	09/04/2009	1	1989	14	1	2	2	09/01/2001	1	1	1	0		2	6	8	1		2		1	2	2	0	1	1	98	N/A	98	N/A	1		0	0	1	0	0	0	0		0	1	0	0	0		1	10
19904	15/06/1996	09/04/2009	1	1990	12	1	2	2	09/01/2004	1	1	1	0		2	4	5	1		2		1	2	2	2	1	1	98	N/A	98	N/A	1		0	0	1	0	0	0	0		0	1	0	0	0		1	10
19911	15/06/1994	09/04/2009	1	1991	14	1	2	2	09/01/2001	1	1	1	0		2	8	8	1		1		1	2	2	2	1	1	98	N/A	9		98	VILLAGE REPORTER	0	0	1	0	0	0	0		0	1	0	0	0		0	0
19928	20/11/1992	09/04/2009	1	1992	16	2	1	2	11/01/2000	2	1	1	0		2	8	9	1		1		1	1	1	2	0	0	98	SECURITY OFFICER	9		0		0	0	1	0	0	0	0		0	1	0	0	0		1	4
19935	07/06/1995	09/04/2009	1	1993	13	1	1	2	15/01/2002	2	1	1	0		2	7	6	1		13	apostolic	1	1	1	1	0	0	6		1		0		0	0	1	0	0	0	0		0	1	0	0	0		1	3
19942	06/12/1993	09/04/2009	1	1994	15	2	1	2	15/01/2002	2	1	1	0		2	8	8	1		1		1	1	1	1	0	0	4		1		0		0	0	1	0	0	0	0		0	1	0	0	0		0	0
19959	15/06/1994	09/04/2009	1	1995	14	1	1	2	15/01/2000	2	1	1	0		2	8	9	1		1		2	0	2	1	0	0	98	n/a	0		0		0	0	0	1	0	0	0		0	1	1	0	0		1	2
19966	30/01/1991	09/04/2009	1	1996	18	2	2	2	01/01/1900	1	2	2	98	WAS NOT INTERESTED	1	0	0	1		2		1	1	1	1	0	0	1		1		0		0	0	1	0	0	0	0		0	1	0	0	0		0	0
19973	10/09/1992	09/04/2009	1	1997	16	2	1	2	15/01/2001	2	1	1	0		2	7	8	1		3		1	1	1	1	0	0	1		1		0		0	0	1	0	0	0	0		0	1	0	0	0		1	3
19980	04/07/1996	09/04/2009	1	1998	12	1	1	2	15/01/2003	2	1	1	0		2	5	6	1		3		1	1	1	1	0	0	1		1		0		0	0	1	0	0	0	0		0	1	0	0	0		1	4
19997	30/10/1996	09/04/2009	1	1999	12	1	1	2	15/01/2005	2	1	1	0		2	3	4	1		3		1	1	1	1	0	0	1		1		0		0	0	1	0	0	0	0		0	1	0	0	0		1	3
20004	12/04/1990	09/04/2009	1	2000	18	2	2	2	15/01/1997	1	1	2	98	WAS NOT INTERESTED	2	5	10	1		2		1	1	1	1	0	0	1		4		0		0	0	1	0	0	0	0		0	1	0	0	0		1	4
20011	15/06/1995	09/04/2009	1	2001	13	1	1	2	15/01/2003	2	1	1	0		2	6	5	1		1		1	1	2	2	0	0	98	N/A	1		0		0	0	1	0	0	0	0		0	0	1	0	0		0	0
20028	04/09/1995	16/04/2009	4	2002	13	1	2	2	15/01/2003	1	1	1	0		2	5	6	1		10		1	1	1	1	0	0	1		1		0		0	0	1	0	0	0	0		0	1	0	0	0		0	0
20035	23/07/1991	16/04/2009	4	2003	17	2	2	2	15/01/2002	1	1	1	0		2	5	7	1		10		1	1	1	1	0	0	1		1		0		0	0	1	0	0	0	0		0	1	0	0	0		0	0
20042	25/08/1991	16/04/2009	4	2004	17	2	1	2	15/01/2001	2	1	1	0		3	1	9	1		7		1	1	1	1	0	0	9		1		0		0	0	1	0	0	0	0		0	1	0	0	0		1	2
20059	15/06/1996	16/04/2009	4	2005	12	1	1	2	01/01/2007	2	1	1	0		2	3	3	1		10		1	1	1	1	0	0	1		1		0		0	0	1	0	0	0	0		0	1	0	0	0		1	1
20066	15/06/1996	16/04/2009	4	2006	12	1	1	2	01/01/2008	2	1	1	0		2	1	2	1		10		1	1	1	1	0	0	1		1		0		0	0	1	0	0	0	0		0	1	0	0	0		1	1
20073	15/09/1996	16/04/2009	4	2007	12	1	1	2	16/01/2003	2	1	1	0		2	4	6	1		1		2	1	1	1	0	0	4		98	N/A	0		0	0	1	0	0	0	0		0	1	0	0	0		0	0
20080	15/12/1996	16/04/2009	4	2008	12	1	1	2	15/01/2006	2	1	1	0		2	2	3	1		10		1	1	2	1	0	0	98	n/a	1		0		0	0	1	0	0	0	0		0	1	0	0	0		0	0
20097	10/06/1991	16/04/2009	4	2009	17	2	2	2	16/01/1999	1	1	1	0		3	1	11	1		1		1	1	1	1	0	0	1		1		0		0	0	1	0	0	0	0		0	1	0	0	0		1	2
20109	15/12/1995	16/04/2009	4	2010	13	1	1	2	15/01/2004	2	1	1	0		2	4	5	1		2		1	1	1	1	0	0	9		4		0		0	0	1	0	0	0	0		0	1	0	0	0		0	0
20116	07/01/1993	16/04/2009	4	2011	16	2	1	2	14/01/2002	2	1	1	0		2	7	8	1		7		1	1	1	1	0	0	9		1		0		0	0	1	0	0	0	0		0	1	0	0	0		1	2
20123	15/09/1994	16/04/2009	4	2012	14	1	2	2	15/01/2003	1	1	1	0		2	5	6	1		13	CCA	1	1	1	1	0	0	1		3		0		0	0	0	1	0	0	0		0	1	0	0	0		0	0
20130	20/08/1996	16/04/2009	4	2013	12	1	2	2	15/01/2001	1	1	1	0		2	7	8	1		1		1	1	2	2	0	0	98	N/A	1		0		0	0	1	0	0	0	0		0	0	1	0	0		1	1
20147	15/06/1991	16/04/2009	4	2014	17	2	1	2	15/01/1999	2	1	2	1		2	8	8	1		1		1	1	2	0	0	0	0		9		0		0	0	1	0	0	0	0		0	1	0	0	0		1	3
20154	15/06/1995	16/04/2009	4	2015	13	1	2	2	16/01/2001	1	1	1	0		2	6	8	1		1		1	1	2	0	0	0	98	N/A	4		0		0	0	1	0	0	0	0		0	0	1	0	0		1	1
20161	25/11/1995	16/04/2009	4	2016	13	1	2	2	13/01/2003	1	1	1	0		2	6	6	1		1		2	2	2	1	0	0	98	Deceased	98	deceased	0		0	0	1	0	0	0	0		0	1	0	0	0		1	6
20178	23/11/1993	16/04/2009	4	2017	15	2	1	2	01/01/2003	2	1	1	0		2	6	7	1		1		2	2	2	1	0	0	98	Deceased	98	Deceased	0		0	0	1	0	0	0	0		0	1	0	0	0		1	6
20185	23/01/1991	16/04/2009	4	2018	18	2	2	2	14/01/2002	1	1	1	0		2	7	8	1		1		2	2	2	1	0	0	98	deceased	98	deceased	0		0	0	1	0	0	0	0		0	1	0	0	0		1	6
20192	15/06/1990	16/04/2009	4	2019	18	2	1	2	16/01/1998	2	1	1	0		3	3	11	1		1		1	1	2	2	0	0	98	N/A	1		0		0	0	1	0	0	0	0		0	1	0	0	0		1	2
20204	15/06/1990	16/04/2009	4	2020	18	2	2	2	01/01/2002	1	1	1	0		2	7	8	1		1		2	2	2	2	1	1	0		0		1		0	0	1	0	0	0	0		0	1	0	0	0		0	0
20211	15/06/1996	16/04/2009	4	2021	12	1	1	2	15/01/2005	2	1	1	0		2	4	4	1		7		2	0	2	0	1	1	0		0		9		0	0	1	0	0	0	0		0	1	0	0	0		0	0
20228	15/06/1994	16/04/2009	4	2022	14	1	1	2	15/01/1999	2	1	1	0		3	2	10	1		1		1	1	1	1	0	0	9		1		0		0	0	1	0	0	0	0		0	1	0	0	0		0	0
20235	15/06/1991	16/04/2009	4	2023	17	2	1	2	06/01/1999	2	1	2	2		2	8	8	1		7		1	2	1	2	1	1	9		9		1		0	0	0	1	0	0	0		0	1	0	0	0		0	0
20242	15/06/1992	16/04/2009	4	2024	16	2	1	2	01/01/2003	2	1	2	1		2	5	5	1		8		1	1	1	1	0	0	1		1		0		0	0	1	0	0	0	0		0	1	0	0	0		1	1
20259	20/05/1991	16/04/2009	1	2025	17	2	1	2	01/01/2001	2	1	1	0		2	7	8	1		2		1	1	1	1	0	0	4		7		0		0	0	1	0	0	0	0		0	1	0	0	0		1	2
20266	15/06/1990	16/04/2009	4	2026	18	2	2	2	04/01/2000	1	1	2	1		2	3	3	1		1		2	2	2	0	8	8	98	N/A	98	N/A	98	N/A	0	0	1	0	0	0	0		0	1	0	0	0		1	5
20273	15/10/1990	16/04/2009	4	2027	18	2	2	2	11/01/1999	1	1	1	0		3	2	11	1		1		2	2	2	2	1	1	98	DECEASED	98	DECEASED	4		0	0	0	0	0	0	1	POND	0	1	0	0	0		1	3
20280	27/08/1996	16/04/2009	1	2028	12	1	2	2	01/01/2002	1	1	1	0		2	5	8	1		3		1	1	2	2	0	0	0		1		0		0	0	1	0	0	0	0		0	1	0	0	0		1	4
20309	15/06/1996	16/04/2009	1	2030	12	1	2	2	15/01/2006	1	1	1	0		2	4	5	1		2		1	1	1	1	0	0	9		1		0		0	0	0	1	0	0	0		0	1	0	0	0		0	0
20316	15/06/1996	16/04/2009	1	2031	12	1	1	2	15/01/2006	2	1	1	0		2	2	3	1		7		1	2	1	1	0	0	7		4		0		0	0	1	0	0	0	0		0	1	0	0	0		1	10
20323	05/05/1994	16/04/2009	1	2032	14	1	2	2	16/01/2002	1	1	1	0		2	5	7	1		1		1	1	1	2	0	0	7		1		0		0	0	0	1	0	0	0		0	1	0	0	0		0	0
20330	15/06/1994	16/04/2009	1	2033	14	1	2	2	15/01/2001	1	1	1	0		2	7	8	1		3		2	0	2	0	1	1	0		0		1		0	0	1	0	0	0	0		0	1	0	0	0		1	7
20347	15/06/1992	16/04/2009	4	2034	16	2	1	2	10/01/2000	2	1	2	98	HAS DELIVERED A BABY	2	6	7	1		2		1	1	1	1	0	0	1		1		0		0	0	1	0	0	0	0		0	1	0	0	0		0	0
20354	22/06/1994	16/04/2009	1	2035	14	1	2	2	15/01/2000	1	1	1	0		2	8	9	1		3		1	1	2	0	0	0	0		1		0		0	0	1	0	0	1	0		0	1	0	0	0		1	5
20361	07/07/1993	16/04/2009	1	2036	15	2	2	2	16/01/2001	1	1	1	0		2	8	8	1		3		1	1	1	1	0	0	1		1		0		0	0	0	0	1	0	0		0	1	0	0	0		1	2
20378	06/08/1995	16/04/2009	1	2037	13	1	2	2	15/01/2002	1	1	1	0		2	5	7	1		1		1	1	1	1	0	0	1		9		0		0	0	0	1	0	0	0		0	1	0	0	0		0	0
20385	15/06/1993	16/04/2009	1	2038	15	2	2	2	15/01/1998	1	1	1	0		3	1	11	1		3		1	1	2	0	0	0	0		4		0		0	0	1	0	0	0	0		0	1	0	0	0		1	4
20392	15/06/1995	16/04/2009	4	2039	13	1	2	2	12/01/2004	1	1	1	0		2	4	6	1		1		2	1	2	2	0	0	98	DECEASED	98	DECEASED	0		0	0	1	0	0	0	0		0	1	0	0	0		1	3
20404	15/06/1995	16/04/2009	4	2040	13	1	1	2	12/01/2004	2	1	1	0		2	5	6	1		1		2	2	2	2	1	1	98	DECEASED	98	DECEASED	4		0	0	1	0	0	0	0		0	1	0	0	0		1	2
20411	19/05/1992	16/04/2009	4	2041	16	2	1	2	04/01/2000	2	1	2	2		2	7	9	1		1		1	1	1	2	0	0	98	N/A	9		0		0	0	1	0	0	0	0		0	1	0	0	0		1	1
20428	15/06/1996	16/04/2009	4	2042	12	1	2	2	15/01/2003	1	1	1	0		2	5	6	1		7		1	1	1	1	0	0	6		1		0		0	0	0	1	0	0	0		0	1	0	0	0		0	0
20435	15/06/1991	16/04/2009	1	2043	17	2	2	2	01/01/2001	1	1	1	0		3	1	9	1		3		2	2	2	0	1	1	0		0		1		0	0	1	0	0	0	0		0	1	0	0	0		1	2
20442	15/06/1994	16/04/2009	1	2044	14	1	2	2	06/01/1999	1	1	1	0		2	7	9	1		7		1	1	1	1	0	0	1		1		0		0	0	0	1	0	0	0		0	1	0	0	0		1	2
20459	15/06/1994	16/04/2009	1	2045	14	1	2	2	15/01/2001	1	1	1	0		2	7	8	1		1		1	1	1	1	0	0	9		1		0		0	0	1	0	0	0	0		0	1	0	0	0		1	4
20466	15/06/1996	16/04/2009	1	2046	12	1	1	2	15/01/2002	2	1	1	0		2	7	7	1		7		1	2	1	1	0	0	9		1		0		0	0	1	0	0	0	0		0	1	0	0	0		1	4
20473	12/08/1996	16/04/2009	4	2047	12	1	2	2	08/01/2007	1	1	1	0		2	2	3	1		1		1	1	1	1	0	0	1		1		0		0	0	1	0	0	0	0		0	1	0	0	0		1	3
20480	15/06/1993	16/04/2009	4	2048	15	2	1	2	16/01/2001	2	1	1	0		2	8	9	1		1		1	2	2	2	1	1	98	N/A	9		1		0	0	0	1	0	0	0		0	1	0	0	0		1	4
20497	15/06/1996	16/04/2009	1	2049	12	1	1	2	15/01/2004	2	1	1	0		2	5	5	1		3		2	2	1	2	1	1	98	N/A	98	N/A	1		0	0	1	0	0	0	0		0	1	0	0	0		0	0
20509	15/06/1996	16/04/2009	1	2050	12	1	2	2	16/01/2003	1	1	1	0		2	6	6	1		13	DUOND WARRUOK	1	2	2	2	1	1	98	N/A	1		1		0	0	0	1	0	0	0		0	0	0	1	0		0	0
20516	15/03/1997	16/04/2009	4	2051	12	1	2	2	09/01/2006	1	1	1	0		2	3	4	1		4		2	2	8	2	1	1	98	DECEASED	98	DECEASED	1		0	0	1	0	0	0	0		0	1	0	0	0		1	1
20523	15/06/1995	16/04/2009	4	2052	13	1	1	2	15/01/2002	2	1	1	0		2	6	7	1		7		1	1	1	1	0	0	1		1		0		0	0	1	0	0	0	0		0	1	0	0	0		0	0
20530	15/06/1991	16/04/2009	1	2053	17	2	2	2	15/01/1997	1	1	1	0		3	2	12	1		7		2	0	2	0	1	1	0		0		1		0	0	1	0	1	0	0		0	1	0	0	0		1	2
20547	15/06/1992	16/04/2009	4	2054	16	2	2	2	01/01/2003	1	1	1	0		2	6	8	1		1		1	1	1	1	0	0	6		4		0		0	0	1	0	0	0	0		0	1	0	0	0		1	2
20554	16/03/1995	16/04/2009	4	2055	14	1	1	2	15/01/2001	2	1	1	0		2	5	8	1		1		1	1	1	1	0	0	7		1		0		0	0	1	0	0	0	0		0	0	1	0	0		0	0
20561	15/06/1996	16/04/2009	1	2056	12	1	1	2	13/01/2003	2	1	1	0		2	6	7	1		7		1	1	1	1	0	0	1		1		0		0	0	0	1	0	0	0		0	1	0	0	0		1	2
20578	21/01/1995	16/04/2009	1	2057	14	1	2	2	15/01/2001	1	1	1	0		2	7	8	1		13	CCA	1	1	2	2	0	0	98	N/A	1		0		0	0	1	0	0	0	0		0	1	0	0	0		0	0
20585	25/09/1995	16/04/2009	1	2058	13	1	2	2	16/01/2003	1	1	1	0		2	6	7	1		10		1	1	1	1	0	0	9		9		0		0	0	0	1	0	0	0		0	1	0	0	0		1	3
20592	29/06/1994	16/04/2009	4	2059	14	1	2	2	01/01/2002	1	1	1	0		2	6	8	1		10		1	1	1	1	0	0	1		1		0		0	0	1	0	0	0	0		0	1	0	0	0		0	0
20604	03/06/1993	16/04/2009	1	2060	15	2	2	2	15/01/2001	1	1	2	1		2	8	9	1		3		1	1	1	1	0	0	9		4		0		0	0	1	0	0	0	0		0	1	0	0	0		1	4
20611	15/06/1996	16/04/2009	1	2061	12	1	2	2	03/01/2005	1	1	2	98	LACK OF INTEREST	2	4	4	1		7		1	1	1	1	0	0	1		9		0		0	0	1	0	0	0	0		0	1	0	0	0		0	0
20628	15/06/1991	16/04/2009	1	2062	17	2	2	2	15/01/2001	1	1	1	0		2	7	8	1		2		1	2	1	2	1	1	1		1		98	VR	0	0	1	0	0	0	0		0	1	0	0	0		1	3
20635	15/06/1995	16/04/2009	1	2063	13	1	1	2	15/01/2005	2	1	1	0		2	3	4	1		2		2	0	2	0	1	1	0		0		98	VR	0	0	1	0	0	0	0		0	1	0	0	0		1	3
20642	04/05/1990	16/04/2009	1	2064	18	2	1	2	15/01/1997	2	1	2	1		2	8	8	1		3		1	1	1	1	0	0	1		1		0		0	0	1	0	0	0	0		0	1	0	0	0		1	2
20659	15/06/1995	16/04/2009	1	2065	13	1	2	2	15/01/2001	1	1	1	0		2	7	8	1		3		1	2	1	2	0	0	3		1		0		0	0	1	0	0	0	0		0	1	0	0	0		1	5
20666	30/10/1992	16/04/2009	1	2066	16	2	1	2	12/01/2000	2	1	1	0		2	7	9	1		7		1	1	1	1	0	0	1		1		0		0	0	0	1	0	0	0		0	1	0	0	0		0	0
20673	15/08/1996	16/04/2009	1	2067	12	1	1	2	12/01/2004	2	1	1	0		2	6	6	1		3		1	1	1	1	0	0	6		1		0		0	0	1	0	0	0	0		0	1	0	0	0		1	3
20680	15/06/1996	16/04/2009	4	2068	12	1	2	2	15/01/2003	1	1	1	0		2	6	6	1		7		1	1	1	2	0	0	6		6		0		0	0	1	0	0	0	0		0	1	0	0	0		0	0
20697	15/06/1996	16/04/2009	1	2069	12	1	1	2	15/01/2004	2	1	1	0		2	5	5	1		2		1	1	1	1	0	0	1		1		0		0	0	1	0	0	0	0		0	1	0	0	0		1	4
20709	15/06/1996	16/04/2009	4	2070	12	1	1	2	16/01/2004	2	1	1	0		2	5	5	1		7		1	2	2	1	0	0	7		9		0		0	0	1	0	0	0	0		0	0	0	1	0		0	0
20716	15/06/1995	16/04/2009	1	2071	13	1	2	2	05/01/2005	1	1	1	0		2	5	5	1		13	DUOND WARRUOK	1	1	1	1	0	0	1		1		0		0	0	1	0	0	0	0		0	0	0	1	0		1	2
20723	15/06/1994	16/04/2009	1	2072	14	1	2	2	15/01/2002	1	1	1	0		2	5	7	1		3		2	0	2	0	1	1	0		0		1		0	0	1	0	0	1	0		0	1	0	0	0		1	2
20730	02/04/1996	16/04/2009	4	2073	13	1	1	2	15/01/2003	2	1	1	0		2	5	6	1		1		1	1	2	0	0	0	0		1		0		0	0	1	0	0	0	0		0	1	0	0	0		0	0
20747	24/09/1992	16/04/2009	1	2074	16	2	2	2	15/01/2001	1	1	1	0		2	8	8	1		3		1	1	1	1	0	0	1		1		0		0	0	0	1	0	0	0		0	1	0	0	0		0	0
20754	01/08/1992	16/04/2009	1	2075	16	2	1	2	10/01/2000	2	1	1	0		3	1	10	1		13	CCA	1	1	2	2	0	0	98	DECEASED	1		0		0	0	1	0	0	0	0		0	1	0	0	0		0	0
20761	01/03/1995	16/04/2009	1	2076	14	1	1	2	16/01/2002	2	1	1	0		2	8	8	1		3		1	1	1	1	0	0	1		1		0		0	0	1	0	0	0	0		0	1	0	0	0		1	3
20778	01/06/1995	16/04/2009	4	2077	13	1	1	2	15/01/2001	2	1	1	0		2	7	8	1		1		1	1	1	1	0	0	1		1		0		0	0	1	0	0	0	0		0	1	0	0	0		0	0
20785	05/08/1993	16/04/2009	1	2078	15	2	2	2	15/01/2000	1	1	1	0		2	1	9	1		2		1	1	1	1	0	0	1		1		0		0	0	1	0	0	0	0		0	1	0	0	0		0	0
20792	06/03/1991	16/04/2009	1	2079	18	2	1	2	15/01/1998	2	1	1	0		2	3	13	1		3		1	1	2	2	0	0	98	N/A	4		0		0	0	1	0	0	0	0		0	1	0	0	0		1	3
20804	24/09/1990	16/04/2009	1	2080	18	2	1	2	04/01/1999	2	1	1	0		3	2	9	1		1		1	1	1	1	0	0	6		4		0		0	0	1	0	0	0	0		0	1	0	0	0		0	0
20811	18/02/1993	16/04/2009	1	2081	16	2	2	2	15/01/2000	1	1	1	0		2	7	9	1		12		1	1	1	1	0	0	1		1		0		0	0	1	0	0	0	0		0	1	0	0	0		0	0
20828	24/06/1994	16/04/2009	1	2082	14	1	1	2	14/01/2002	2	1	1	0		2	7	8	1		2		1	1	1	1	0	0	1		1		0		0	0	1	0	0	0	0		0	1	0	0	0		1	20
20835	07/08/1995	16/04/2009	1	2083	13	1	2	2	13/01/2003	1	1	1	0		2	6	7	1		10		2	2	2	2	1	1	98	DECEASED	98	DECEASED	1		0	0	1	0	0	0	0		0	1	0	0	0		0	0
20842	15/06/1996	16/04/2009	1	2084	12	1	2	2	01/01/2003	1	1	1	0		2	6	7	1		1		1	1	1	1	0	0	6		4		0		0	0	1	0	0	0	0		0	1	0	0	0		0	0
20859	15/06/1993	16/04/2009	1	2085	15	2	2	2	15/01/2002	1	1	1	0		2	7	7	1		2		1	1	1	1	0	0	1		1		0		0	0	1	0	0	0	0		0	1	0	0	0		0	0
[truncated: 2,809 more rows]
[truncated: 69 more columns]
